# Supplementary material for: Unique Glutelin Expression Patterns and Seed Endosperm Structure Facilitate Glutelin Accumulation in Polyploid Rice Seed
Source: Rice (N Y). 2021 Jul 5;14:61. doi: 10.1186/s12284-021-00500-0 (PMC8257881; doi:10.1186/s12284-021-00500-0)
Supplement: Supplementary file 3 — Additional file 3: Dataset S1. The list of all proteins identified using LC-MS/MS in 9311-4x and 9311-2x (harvested in 2019). [file 12284_2021_500_MOESM3_ESM.xlsx]

## Sheet: Diff distribution
Compared sample name	Up-regulated	Down-regulated
9311-4x/H9311-2x	112	66

## Sheet: 9311-4xvs9311-2x
Supplementary dataset 1: The list of all proteins identified using LC-MS/MS in 9311-4x and 9311-2x(harvested in 2019).
Protein accession	Protein description	9311-4x/9311-2x Ratio	Regulated Type	9311-4x/9311-2x P value	MW [kDa]	Score	Coverage [%]	Peptides	PSMs	Unique peptides	9311-2x_1	9311-2x_2	9311-2x_3	9311-4x_1	H9311-4x_2	9311-4x_3	Subcellular localization	Biological Process	Cellular Component	Molecular Function	KEGG KO No.	KEGG Gene	KEGG pathway	IPR ID	Domain description
AAA50317.1	glutelin [Oryza sativa Japonica Group]	1.700	Up	0.000117	56.239	96.66	49.5	27	431	3	0.736	0.763	0.811	1.283	1.28	1.365	chloroplast			GO:0045735 nutrient reservoir activity;				IPR011051; IPR006045; IPR014710;	RmlC-like cupin domain; Cupin 1; RmlC-like jelly roll fold;
AAA72362.1	unnamed protein product [Oryza sativa Japonica Group]	1.623	Up	1.58e-05	19.813	124.05	39.7	10	125	10	0.795	0.812	0.783	1.321	1.257	1.301	chloroplast							IPR013771; IPR016140;	Bifunctional trypsin/alpha-amylase inhibitor helical domain; Bifunctional inhibitor/plant lipid transfer protein/seed storage helical domain;
AAC04834.1	"germin-like protein 3, partial [Oryza sativa Japonica Group]"	2.605	Up	1.97e-05	19.584	48.119	26	6	32	6	0.572	0.633	0.627	1.671	1.555	1.547	cytoplasm			GO:0046914 transition metal ion binding; GO:0005488 binding; GO:0043167 ion binding; GO:0046872 metal ion binding; GO:0043169 cation binding; GO:0045735 nutrient reservoir activity; GO:0030145 manganese ion binding;				IPR011051; IPR006045; IPR014710;	RmlC-like cupin domain; Cupin 1; RmlC-like jelly roll fold;
AAO22139.1	glutelin precursor [Oryza sativa Japonica Group]	2.417	Up	7.2e-07	56.835	323.31	40.7	27	282	4	0.647	0.612	0.646	1.514	1.541	1.549	vacuolar membrane			GO:0045735 nutrient reservoir activity;				IPR011051; IPR006045; IPR014710;	RmlC-like cupin domain; Cupin 1; RmlC-like jelly roll fold;
AAP21392.1	"putative acyl carrier protein, 3'-partial, partial [Oryza sativa Japonica Group]"	0.664	Down	1.05e-06	14.206	18.496	11.9	1	2	1	1.179	1.157	1.149	0.781	0.768	0.765	chloroplast	GO:0044711 single-organism biosynthetic process; GO:0016053 organic acid biosynthetic process; GO:0044281 small molecule metabolic process; GO:0044763 single-organism cellular process; GO:0044699 single-organism process; GO:0009058 biosynthetic process; GO:0044255 cellular lipid metabolic process; GO:0006631 fatty acid metabolic process; GO:0044238 primary metabolic process; GO:0044237 cellular m…						IPR009081;	Phosphopantetheine binding ACP domain;
AAP52430.1	"retrotransposon protein, putative, Ty3-gypsy subclass [Oryza sativa Japonica Group]"	3.203	Up	0.0025	59.979	-2	2.9	1	2	1	0.59	0.484	0.515	1.689	1.705	1.695	cytoplasm	GO:0015074 DNA integration; GO:0006725 cellular aromatic compound metabolic process; GO:0006259 DNA metabolic process; GO:1901360 organic cyclic compound metabolic process; GO:0006807 nitrogen compound metabolic process; GO:0044238 primary metabolic process; GO:0044237 cellular metabolic process; GO:0071704 organic substance metabolic process; GO:0008152 metabolic process; GO:0090304 nucleic acid…		GO:0097159 organic cyclic compound binding; GO:1901363 heterocyclic compound binding; GO:0005488 binding; GO:0003676 nucleic acid binding;				IPR023780; IPR001584; IPR016197; IPR012337;	Chromo domain; Integrase, catalytic core; Chromo domain-like; Ribonuclease H-like domain;
AAT85209.1	unknown protein [Oryza sativa Japonica Group]	3.515	Up	8.92e-08	26.764	12.77	8.6	2	2	2	0.501	0.49	0.497	1.692	1.778	1.761	chloroplast							IPR032799; IPR033121; IPR021109;	Xylanase inhibitor, C-terminal; Peptidase family A1 domain; Aspartic peptidase domain;
AAV59288.1	hypothetical protein [Oryza sativa Japonica Group]	0.538	Down	0.000197	33.509	13.978	9	2	3	2	1.301	1.261	1.146	0.702	0.642	0.652	chloroplast							IPR023796;	Serpin domain;
ABA91295.1	"MATE efflux family protein, expressed [Oryza sativa Japonica Group]"	1.806	Up	0.00126	54.242	11.126	4	2	2	2	0.683	0.73	0.85	1.271	1.422	1.393	plasma membrane	GO:0006810 transport; GO:0042493 response to drug; GO:0055085 transmembrane transport; GO:0042221 response to chemical; GO:1902578 single-organism localization; GO:0044699 single-organism process; GO:0015893 drug transport; GO:0050896 response to stimulus; GO:0051179 localization; GO:0044765 single-organism transport; GO:0006855 drug transmembrane transport; GO:0051234 establishment of localizati…	GO:0016020 membrane;	GO:0022804 active transmembrane transporter activity; GO:0015291 secondary active transmembrane transporter activity; GO:0015238 drug transmembrane transporter activity; GO:0090484 drug transporter activity; GO:0015297 antiporter activity; GO:0022857 transmembrane transporter activity; GO:0005215 transporter activity;	K03327
ABA96645.1	"retrotransposon protein, putative, unclassified [Oryza sativa Japonica Group]"	1.700	Up	0.000256	187.02	10.985	2.3	2	2	2	0.813	0.719	0.811	1.332	1.291	1.36	nucleus	GO:0015074 DNA integration; GO:0006725 cellular aromatic compound metabolic process; GO:0006259 DNA metabolic process; GO:1901360 organic cyclic compound metabolic process; GO:0006807 nitrogen compound metabolic process; GO:0044238 primary metabolic process; GO:0044237 cellular metabolic process; GO:0071704 organic substance metabolic process; GO:0008152 metabolic process; GO:0090304 nucleic acid…		GO:0097159 organic cyclic compound binding; GO:1901363 heterocyclic compound binding; GO:0004523 RNA-DNA hybrid ribonuclease activity; GO:0016893 endonuclease activity, active with either ribo- or deoxyribonucleic acids and producing 5'-phosphomonoesters; GO:0003824 catalytic activity; GO:0005488 binding; GO:0003676 nucleic acid binding; GO:0016788 hydrolase activity, acting on ester bonds; GO:00…				IPR001584; IPR021109; IPR000477; IPR012337; IPR002156;	Integrase, catalytic core; Aspartic peptidase domain; Reverse transcriptase domain; Ribonuclease H-like domain; Ribonuclease H domain;
ABA97568.1	hypothetical protein LOC_Os12g21960 [Oryza sativa Japonica Group]	1.603	Up	0.0106	6.0189	-2	20	1	1	1	0.912	0.86	0.65	1.347	1.274	1.261	cytoplasm,nucleus
ABA99116.2	"Ribosome associated membrane protein RAMP4 containing protein, expressed [Oryza sativa Japonica Group]"	1.761	Up	0.000117	7.4578	16.751	15.2	2	2	2	0.745	0.739	0.815	1.406	1.324	1.318	cytoplasm		GO:0043226 organelle; GO:0043231 intracellular membrane-bounded organelle; GO:0043229 intracellular organelle; GO:0005783 endoplasmic reticulum; GO:0044464 cell part; GO:0005622 intracellular; GO:0005737 cytoplasm; GO:0012505 endomembrane system; GO:0044424 intracellular part; GO:0043227 membrane-bounded organelle; GO:0005623 cell; GO:0044444 cytoplasmic part;
ABL74554.1	glutelin [Oryza sativa Japonica Group]	1.795	Up	7.66e-05	56.062	-2	51.5	35	683	1	0.769	0.758	0.75	1.455	1.302	1.331	chloroplast			GO:0045735 nutrient reservoir activity;				IPR011051; IPR006045; IPR014710;	RmlC-like cupin domain; Cupin 1; RmlC-like jelly roll fold;
ACY56062.1	ADP-glucose pyrophosphorylase small subunit [Oryza sativa Japonica Group]	0.666	Down	0.00058	55.017	207.05	40.6	18	67	1	1.111	1.109	1.236	0.795	0.764	0.743	chloroplast	GO:0016051 carbohydrate biosynthetic process; GO:0000271 polysaccharide biosynthetic process; GO:0044042 glucan metabolic process; GO:0044699 single-organism process; GO:0009058 biosynthetic process; GO:0006112 energy reserve metabolic process; GO:0044237 cellular metabolic process; GO:0044264 cellular polysaccharide metabolic process; GO:0071704 organic substance metabolic process; GO:0008152 me…		GO:0008878 glucose-1-phosphate adenylyltransferase activity; GO:0016779 nucleotidyltransferase activity; GO:0003824 catalytic activity; GO:0016740 transferase activity; GO:0016772 transferase activity, transferring phosphorus-containing groups; GO:0070566 adenylyltransferase activity;	K00975	glgC; glucose-1-phosphate adenylyltransferase [EC:2.7.7.27]	osa01100 Metabolic pathways - Oryza sativa japonica (Japanese rice) (RefSeq); osa00500 Starch and sucrose metabolism - Oryza sativa japonica (Japanese rice) (RefSeq); osa01110 Biosynthesis of secondary metabolites - Oryza sativa japonica (Japanese rice) (RefSeq); osa00520 Amino sugar and nucleotide sugar metabolism - Oryza sativa japonica (Japanese rice) (RefSeq);	IPR011004; IPR029044; IPR005835;	Trimeric LpxA-like; Nucleotide-diphospho-sugar transferases; Nucleotidyl transferase domain;
ACY56147.1	starch branching enzyme 4 [Oryza sativa Japonica Group]	0.564	Down	0.0001	94.779	110.11	33.2	26	86	12	1.188	1.207	1.224	0.645	0.668	0.728	cytoplasm	GO:0016051 carbohydrate biosynthetic process; GO:0000271 polysaccharide biosynthetic process; GO:0044042 glucan metabolic process; GO:0044699 single-organism process; GO:0009058 biosynthetic process; GO:0006112 energy reserve metabolic process; GO:0044237 cellular metabolic process; GO:0044264 cellular polysaccharide metabolic process; GO:0071704 organic substance metabolic process; GO:0008152 me…		GO:0003844 1,4-alpha-glucan branching enzyme activity; GO:0016758 transferase activity, transferring hexosyl groups; GO:0003824 catalytic activity; GO:0005488 binding; GO:0043167 ion binding; GO:0016798 hydrolase activity, acting on glycosyl bonds; GO:0004553 hydrolase activity, hydrolyzing O-glycosyl compounds; GO:0043169 cation binding; GO:0016757 transferase activity, transferring glycosyl gro…				IPR014756; IPR004193; IPR017853; IPR006048; IPR013783; IPR013780; IPR006047; IPR013781;	Immunoglobulin E-set; Glycoside hydrolase, family 13, N-terminal; Glycoside hydrolase superfamily; Alpha-amylase/branching enzyme, C-terminal all beta; Immunoglobulin-like fold; Glycosyl hydrolase, all-beta; Glycosyl hydrolase, family 13, catalytic domain; Glycoside hydrolase, catalytic domain;
ADB84625.1	glutelin [Oryza sativa Japonica Group]	2.076	Up	0.00402	56.823	-2	66.8	40	640	1	0.606	0.746	0.738	1.258	1.748	1.333	vacuolar membrane	GO:0006952 defense response; GO:0050896 response to stimulus; GO:0006950 response to stress;	GO:0016020 membrane; GO:0009279 cell outer membrane; GO:0019867 outer membrane; GO:0030313 cell envelope; GO:0044462 external encapsulating structure part; GO:0030312 external encapsulating structure; GO:0044464 cell part; GO:0071944 cell periphery; GO:0031975 envelope; GO:0005623 cell;	GO:0045735 nutrient reservoir activity;				IPR011051; IPR006045; IPR014710;	RmlC-like cupin domain; Cupin 1; RmlC-like jelly roll fold;
AEB33746.1	"soluble starch synthase 1, partial [Oryza sativa Japonica Group]"	0.625	Down	2.1e-06	60.667	131.21	31.6	15	34	15	1.187	1.173	1.202	0.733	0.735	0.76	chloroplast			GO:0016758 transferase activity, transferring hexosyl groups; GO:0003824 catalytic activity; GO:0035251 UDP-glucosyltransferase activity; GO:0008194 UDP-glycosyltransferase activity; GO:0046527 glucosyltransferase activity; GO:0004373 glycogen (starch) synthase activity; GO:0016757 transferase activity, transferring glycosyl groups; GO:0016740 transferase activity;	K00703	glgA; starch synthase [EC:2.4.1.21]	osa01100 Metabolic pathways - Oryza sativa japonica (Japanese rice) (RefSeq); osa00500 Starch and sucrose metabolism - Oryza sativa japonica (Japanese rice) (RefSeq); osa01110 Biosynthesis of secondary metabolites - Oryza sativa japonica (Japanese rice) (RefSeq);	IPR013534; IPR001296;	Starch synthase, catalytic domain; Glycosyl transferase, family 1;
AFZ41188.1	"glutelin, partial [Oryza sativa Japonica Group]"	1.654	Up	0.000215	54.693	26.858	37.3	25	265	2	0.745	0.788	0.814	1.358	1.227	1.296	cytoplasm			GO:0045735 nutrient reservoir activity;				IPR011051; IPR006045; IPR014710;	RmlC-like cupin domain; Cupin 1; RmlC-like jelly roll fold;
AFZ41190.1	"glutelin, partial [Oryza sativa Japonica Group]"	1.999	Up	2.85e-07	53.252	200.86	43.8	26	301	18	0.716	0.7	0.723	1.426	1.443	1.406	cytoplasm			GO:0045735 nutrient reservoir activity;				IPR011051; IPR006045; IPR014710;	RmlC-like cupin domain; Cupin 1; RmlC-like jelly roll fold;
AIV98521.1	hypothetical protein [Oryza sativa Japonica Group]	1.547	Up	0.000258	18.918	64.299	27.2	4	21	4	0.768	0.84	0.858	1.29	1.282	1.244	plasma membrane
BAA11129.1	prolamin [Oryza sativa Japonica Group]	1.727	Up	6.45e-05	16.643	66.258	49	4	42	4	0.742	0.807	0.786	1.354	1.293	1.385	chloroplast							IPR016140;	Bifunctional inhibitor/plant lipid transfer protein/seed storage helical domain;
BAC80135.1	unknown protein [Oryza sativa Japonica Group]	1.710	Up	0.000425	11.056	12.204	19.2	2	3	2	0.74	0.75	0.844	1.297	1.405	1.289	nucleus							IPR007667;	Hypoxia induced protein, domain;
BAD23226.1	hypothetical protein [Oryza sativa Japonica Group]	2.096	Up	5.57e-05	27.916	11.133	4.7	2	2	2	0.695	0.725	0.664	1.54	1.383	1.445	nucleus
BAD24977.1	hypothetical protein [Oryza sativa Japonica Group]	2.859	Up	1.53e-05	24.445	6.2363	3	1	1	1	0.561	0.545	0.608	1.627	1.58	1.693	chloroplast
BAD53069.1	putative OEP86=outer envelope protein [Oryza sativa Japonica Group]	0.576	Down	3.51e-05	90.272	18.669	3.7	3	3	3	1.172	1.268	1.195	0.702	0.682	0.708	nucleus			GO:1901265 nucleoside phosphate binding; GO:0001882 nucleoside binding; GO:0043167 ion binding; GO:0000166 nucleotide binding; GO:0097159 organic cyclic compound binding; GO:1901363 heterocyclic compound binding; GO:0032549 ribonucleoside binding; GO:0097367 carbohydrate derivative binding; GO:0032553 ribonucleotide binding; GO:0005488 binding; GO:0032550 purine ribonucleoside binding; GO:0043168…				IPR024283; IPR006703; IPR027417;	Translocase of chloroplast 159/132, membrane anchor domain; AIG1-type guanine nucleotide-binding (G) domain; P-loop containing nucleoside triphosphate hydrolase;
BAD69424.1	putative lipase [Oryza sativa Japonica Group]	0.630	Down	0.000796	36.352	21.958	10	3	6	3	1.205	1.189	1.151	0.809	0.683	0.741	chloroplast			GO:0016787 hydrolase activity; GO:0003824 catalytic activity; GO:0016788 hydrolase activity, acting on ester bonds;				IPR001087; IPR013830;	GDSL lipase/esterase; SGNH hydrolase-type esterase domain;
BAF13234.2	"Os03g0757000, partial [Oryza sativa Japonica Group]"	1.985	Up	0.0127	46.929	7.0515	3.5	1	2	1	0.631	0.833	0.677	1.069	1.639	1.541	nucleus	GO:0008152 metabolic process;		GO:0016757 transferase activity, transferring glycosyl groups; GO:0016758 transferase activity, transferring hexosyl groups; GO:0003824 catalytic activity; GO:0016740 transferase activity;
BAF29008.2	"Os12g0115500, partial [Oryza sativa Japonica Group]"	2.217	Up	7.97e-07	9.522	25.528	34.4	3	6	3	0.671	0.65	0.68	1.443	1.494	1.499	chloroplast	GO:0006810 transport; GO:0006869 lipid transport; GO:1902578 single-organism localization; GO:0044699 single-organism process; GO:0010876 lipid localization; GO:0071702 organic substance transport; GO:0033036 macromolecule localization; GO:0051179 localization; GO:0044765 single-organism transport; GO:0051234 establishment of localization;		GO:0008289 lipid binding; GO:0005488 binding;				IPR016140;	Bifunctional inhibitor/plant lipid transfer protein/seed storage helical domain;
BAF30273.1	Os12g0611700 [Oryza sativa Japonica Group]	1.599	Up	0.000175	6.5474	13.135	29.7	1	1	1	0.817	0.84	0.763	1.24	1.31	1.319	chloroplast
BAG91347.1	unnamed protein product [Oryza sativa Japonica Group]	3.121	Up	0.00048	13.235	-2	8.5	1	1	1	0.535	0.564	0.518	1.69	1.681	1.675	nucleus			GO:0043169 cation binding; GO:0046872 metal ion binding; GO:0005515 protein binding; GO:0008270 zinc ion binding; GO:0046914 transition metal ion binding; GO:0005488 binding; GO:0043167 ion binding;				IPR001841; IPR013083;	Zinc finger, RING-type; Zinc finger, RING/FYVE/PHD-type;
BAG94310.1	unnamed protein product [Oryza sativa Japonica Group]	0.627	Down	1.04e-06	22.161	35.728	28.7	5	5	5	1.178	1.193	1.175	0.753	0.727	0.744	cytoplasm	GO:0015976 carbon utilization; GO:0044699 single-organism process;		GO:0046914 transition metal ion binding; GO:0003824 catalytic activity; GO:0005488 binding; GO:0043167 ion binding; GO:0046872 metal ion binding; GO:0043169 cation binding; GO:0016829 lyase activity; GO:0016836 hydro-lyase activity; GO:0004089 carbonate dehydratase activity; GO:0008270 zinc ion binding; GO:0016835 carbon-oxygen lyase activity;	K01673	cynT; carbonic anhydrase [EC:4.2.1.1]	osa00910 Nitrogen metabolism - Oryza sativa japonica (Japanese rice) (RefSeq);
BAH01260.1	unnamed protein product [Oryza sativa Japonica Group]	0.578	Down	4.15e-05	13.152	6.0761	7	1	1	1	1.157	1.236	1.234	0.674	0.714	0.71	chloroplast			GO:0045735 nutrient reservoir activity;				IPR013771; IPR016140;	Bifunctional trypsin/alpha-amylase inhibitor helical domain; Bifunctional inhibitor/plant lipid transfer protein/seed storage helical domain;
BAH91718.1	Os02g0517600 [Oryza sativa Japonica Group]	2.436	Up	2.15e-05	54.293	6.4304	2	1	1	1	0.641	0.62	0.639	1.553	1.437	1.638	nucleus
BAH91754.1	Os02g0563301 [Oryza sativa Japonica Group]	0.664	Down	0.000201	39.662	50.175	14.2	3	3	3	1.211	1.127	1.147	0.768	0.743	0.804	chloroplast
BAS70738.1	Os01g0182200 [Oryza sativa Japonica Group]	1.597	Up	0.00296	25.135	16.553	14	2	3	2	0.767	0.786	0.864	1.218	1.192	1.451	plasma membrane	GO:0006810 transport; GO:0051179 localization; GO:0051234 establishment of localization;	GO:0016020 membrane;	GO:0005215 transporter activity;	K09875			IPR023271;	Aquaporin-like;
BAS80208.1	"Os02g0668100, partial [Oryza sativa Japonica Group]"	0.652	Down	8.04e-05	26.804	21.02	10.5	3	3	3	1.165	1.188	1.152	0.769	0.727	0.79	chloroplast	GO:0006720 isoprenoid metabolic process; GO:0044711 single-organism biosynthetic process; GO:0044763 single-organism cellular process; GO:0044699 single-organism process; GO:0009058 biosynthetic process; GO:0044255 cellular lipid metabolic process; GO:0044238 primary metabolic process; GO:1901576 organic substance biosynthetic process; GO:0044237 cellular metabolic process; GO:0044249 cellular bi…			K13789	GGPS; geranylgeranyl diphosphate synthase, type II [EC:2.5.1.1 2.5.1.10 2.5.1.29]	osa01100 Metabolic pathways - Oryza sativa japonica (Japanese rice) (RefSeq); osa00900 Terpenoid backbone biosynthesis - Oryza sativa japonica (Japanese rice) (RefSeq); osa01110 Biosynthesis of secondary metabolites - Oryza sativa japonica (Japanese rice) (RefSeq);	IPR008949;	Isoprenoid synthase domain;
BAS80454.1	"Os02g0699824, partial [Oryza sativa Japonica Group]"	35.218	Up	0.000339	10.669	6.1878	9.4	1	1	1	0.065	0.061	0.076	2.387	2.346	2.381	extracellular							IPR013320;	Concanavalin A-like lectin/glucanase domain;
BAS82329.1	Os03g0151600 [Oryza sativa Japonica Group]	0.664	Down	4.25e-05	17.752	23.597	17.6	3	4	3	1.192	1.148	1.145	0.759	0.798	0.757	nucleus			GO:0016746 transferase activity, transferring acyl groups; GO:0008080 N-acetyltransferase activity; GO:0003824 catalytic activity; GO:0016740 transferase activity; GO:0016747 transferase activity, transferring acyl groups other than amino-acyl groups; GO:0016407 acetyltransferase activity; GO:0016410 N-acyltransferase activity;	K22883			IPR000182; IPR016181;	GNAT domain; Acyl-CoA N-acyltransferase;
BAS83818.1	"Os03g0306900, partial [Oryza sativa Japonica Group]"	0.623	Down	0.00358	17.549	12.544	14.8	2	3	2	1.217	1.297	1.04	0.692	0.729	0.793	chloroplast				K20896	TENA_E; formylaminopyrimidine deformylase / aminopyrimidine aminohydrolase [EC:3.5.1.- 3.5.99.-]	osa01100 Metabolic pathways - Oryza sativa japonica (Japanese rice) (RefSeq); osa00730 Thiamine metabolism - Oryza sativa japonica (Japanese rice) (RefSeq);	IPR016084; IPR004305;	Haem oxygenase-like, multi-helical; Thiaminase-2/PQQC;
BAS93869.1	"Os05g0393700, partial [Oryza sativa Japonica Group]"	0.639	Down	3.76e-05	80.691	57.573	11.7	7	10	7	1.183	1.185	1.159	0.721	0.762	0.772	cytoplasm	GO:0008152 metabolic process; GO:0005975 carbohydrate metabolic process; GO:0044238 primary metabolic process; GO:0071704 organic substance metabolic process;		GO:0004553 hydrolase activity, hydrolyzing O-glycosyl compounds; GO:0016787 hydrolase activity; GO:0003824 catalytic activity; GO:0016798 hydrolase activity, acting on glycosyl bonds;	K01214	ISA; isoamylase [EC:3.2.1.68]	osa01100 Metabolic pathways - Oryza sativa japonica (Japanese rice) (RefSeq); osa00500 Starch and sucrose metabolism - Oryza sativa japonica (Japanese rice) (RefSeq); osa01110 Biosynthesis of secondary metabolites - Oryza sativa japonica (Japanese rice) (RefSeq);	IPR013780; IPR013783; IPR014756; IPR004193; IPR017853; IPR006047; IPR013781;	Glycosyl hydrolase, all-beta; Immunoglobulin-like fold; Immunoglobulin E-set; Glycoside hydrolase, family 13, N-terminal; Glycoside hydrolase superfamily; Glycosyl hydrolase, family 13, catalytic domain; Glycoside hydrolase, catalytic domain;
BAS99670.1	"Os07g0100300, partial [Oryza sativa Japonica Group]"	0.525	Down	0.000321	30.421	12.41	9.6	2	2	2	1.178	1.249	1.297	0.593	0.699	0.663	chloroplast							IPR001296;	Glycosyl transferase, family 1;
BAT00647.1	Os07g0220000 [Oryza sativa Japonica Group]	2.956	Up	2.65e-06	17.001	116.19	66.2	5	35	5	0.546	0.573	0.524	1.686	1.573	1.598	chloroplast							IPR016140;	Bifunctional inhibitor/plant lipid transfer protein/seed storage helical domain;
BAT03336.1	Os07g0691200 [Oryza sativa Japonica Group]	0.497	Down	0.000101	96.71	37.68	7.8	5	5	5	1.293	1.156	1.331	0.609	0.636	0.634	nucleus			GO:0005524 ATP binding; GO:1901265 nucleoside phosphate binding; GO:0001882 nucleoside binding; GO:0043167 ion binding; GO:0016874 ligase activity; GO:0000166 nucleotide binding; GO:0016881 acid-amino acid ligase activity; GO:0016879 ligase activity, forming carbon-nitrogen bonds; GO:0008716 D-alanine-D-alanine ligase activity; GO:0097159 organic cyclic compound binding; GO:1901363 heterocyclic c…				IPR016185; IPR011761; IPR013816; IPR011127; IPR011095;	Pre-ATP-grasp domain; ATP-grasp fold; ATP-grasp fold, subdomain 2; D-alanine--D-alanine ligase, N-terminal domain; D-alanine--D-alanine ligase, C-terminal;
BAT06299.1	"Os08g0520900, partial [Oryza sativa Japonica Group]"	0.566	Down	4.08e-05	81.618	283.03	43	23	60	23	1.188	1.183	1.268	0.663	0.691	0.707	cytoplasm	GO:0008152 metabolic process; GO:0005975 carbohydrate metabolic process; GO:0044238 primary metabolic process; GO:0071704 organic substance metabolic process;		GO:0004553 hydrolase activity, hydrolyzing O-glycosyl compounds; GO:0016787 hydrolase activity; GO:0003824 catalytic activity; GO:0016798 hydrolase activity, acting on glycosyl bonds;	K01214	ISA; isoamylase [EC:3.2.1.68]	osa01100 Metabolic pathways - Oryza sativa japonica (Japanese rice) (RefSeq); osa00500 Starch and sucrose metabolism - Oryza sativa japonica (Japanese rice) (RefSeq); osa01110 Biosynthesis of secondary metabolites - Oryza sativa japonica (Japanese rice) (RefSeq);	IPR013780; IPR013783; IPR014756; IPR004193; IPR017853; IPR013781; IPR006047;	Glycosyl hydrolase, all-beta; Immunoglobulin-like fold; Immunoglobulin E-set; Glycoside hydrolase, family 13, N-terminal; Glycoside hydrolase superfamily; Glycoside hydrolase, catalytic domain; Glycosyl hydrolase, family 13, catalytic domain;
BAT07302.1	"Os09g0294000, partial [Oryza sativa Japonica Group]"	1.803	Up	0.00104	74.245	9.8202	5.9	4	5	1	0.72	0.762	0.784	1.229	1.529	1.328	cytoplasm	GO:0008652 cellular amino acid biosynthetic process; GO:0016053 organic acid biosynthetic process; GO:0044711 single-organism biosynthetic process; GO:0055114 oxidation-reduction process; GO:0044281 small molecule metabolic process; GO:0044763 single-organism cellular process; GO:0006807 nitrogen compound metabolic process; GO:0044699 single-organism process; GO:0009058 biosynthetic process; GO:0…		GO:0016597 amino acid binding; GO:1901265 nucleoside phosphate binding; GO:0043167 ion binding; GO:0043177 organic acid binding; GO:0004072 aspartate kinase activity; GO:0000166 nucleotide binding; GO:0048037 cofactor binding; GO:0016491 oxidoreductase activity; GO:1901363 heterocyclic compound binding; GO:0097159 organic cyclic compound binding; GO:0016774 phosphotransferase activity, carboxyl g…				IPR001048; IPR001342; IPR027795; IPR001341; IPR002912; IPR016040; IPR005106;	Aspartate/glutamate/uridylate kinase; Homoserine dehydrogenase, catalytic; GATS-like ACT domain; Aspartate kinase domain; ACT domain; NAD(P)-binding domain; Aspartate/homoserine dehydrogenase, NAD-binding;
BAT07709.1	Os09g0362900 [Oryza sativa Japonica Group]	0.593	Down	2.58e-06	100.42	5.9641	0.9	1	6	1	1.205	1.192	1.216	0.735	0.71	0.699	mitochondria	GO:0016571 histone methylation; GO:0016043 cellular component organization; GO:0016570 histone modification; GO:0044267 cellular protein metabolic process; GO:0044238 primary metabolic process; GO:0044237 cellular metabolic process; GO:0032259 methylation; GO:0018022 peptidyl-lysine methylation; GO:0071704 organic substance metabolic process; GO:0018193 peptidyl-amino acid modification; GO:001820…	GO:0043226 organelle; GO:0043231 intracellular membrane-bounded organelle; GO:0043229 intracellular organelle; GO:0005634 nucleus; GO:0044464 cell part; GO:0005622 intracellular; GO:0044424 intracellular part; GO:0043227 membrane-bounded organelle; GO:0005623 cell;	GO:0042393 histone binding; GO:0008757 S-adenosylmethionine-dependent methyltransferase activity; GO:0008168 methyltransferase activity; GO:0043167 ion binding; GO:0016279 protein-lysine N-methyltransferase activity; GO:0016278 lysine N-methyltransferase activity; GO:0016741 transferase activity, transferring one-carbon groups; GO:0005515 protein binding; GO:0008270 zinc ion binding; GO:0018024 h…	K11420	EHMT; euchromatic histone-lysine N-methyltransferase [EC:2.1.1.43]	osa00310 Lysine degradation - Oryza sativa japonica (Japanese rice) (RefSeq);	IPR003105; IPR015947; IPR001214; IPR003616; IPR007728;	SRA-YDG; PUA-like domain; SET domain; Post-SET domain; Pre-SET domain;
BAT10589.1	Os10g0375200 [Oryza sativa Japonica Group]	3.340	Up	0.00218	39.037	-2	3.5	1	1	1	0.493	0.573	0.477	1.735	1.705	1.714	nucleus
BAT15366.1	"Os11g0701100, partial [Oryza sativa Japonica Group]"	2.308	Up	2.46e-05	31.045	78.049	32.7	8	16	8	0.622	0.686	0.648	1.588	1.463	1.463	extracellular	GO:0008152 metabolic process; GO:0005975 carbohydrate metabolic process; GO:0044238 primary metabolic process; GO:0071704 organic substance metabolic process;		GO:0004553 hydrolase activity, hydrolyzing O-glycosyl compounds; GO:0016787 hydrolase activity; GO:0003824 catalytic activity; GO:0016798 hydrolase activity, acting on glycosyl bonds;	K01183	E3.2.1.14; chitinase [EC:3.2.1.14]	osa01100 Metabolic pathways - Oryza sativa japonica (Japanese rice) (RefSeq); osa00520 Amino sugar and nucleotide sugar metabolism - Oryza sativa japonica (Japanese rice) (RefSeq);	IPR001223; IPR017853; IPR013781;	Glycoside hydrolase family 18, catalytic domain; Glycoside hydrolase superfamily; Glycoside hydrolase, catalytic domain;
BAT17157.1	Os12g0483450 [Oryza sativa Japonica Group]	1.660	Up	3.82e-05	28.407	6.2838	3.9	1	1	1	0.789	0.785	0.801	1.365	1.322	1.255	nucleus
BAT17796.1	Os12g0578200 [Oryza sativa Japonica Group]	1.669	Up	7.58e-05	36.397	137.37	42.5	12	27	12	0.764	0.811	0.787	1.308	1.373	1.26	chloroplast	GO:0043648 dicarboxylic acid metabolic process; GO:0016053 organic acid biosynthetic process; GO:0006725 cellular aromatic compound metabolic process; GO:0044699 single-organism process; GO:0009058 biosynthetic process; GO:1901566 organonitrogen compound biosynthetic process; GO:0044237 cellular metabolic process; GO:0071704 organic substance metabolic process; GO:0008152 metabolic process; GO:00…		GO:0004106 chorismate mutase activity; GO:0016853 isomerase activity; GO:0003824 catalytic activity; GO:0016866 intramolecular transferase activity;	K01850	E5.4.99.5; chorismate mutase [EC:5.4.99.5]	osa01230 Biosynthesis of amino acids - Oryza sativa japonica (Japanese rice) (RefSeq); osa01100 Metabolic pathways - Oryza sativa japonica (Japanese rice) (RefSeq); osa01110 Biosynthesis of secondary metabolites - Oryza sativa japonica (Japanese rice) (RefSeq); osa00400 Phenylalanine, tyrosine and tryptophan biosynthesis - Oryza sativa japonica (Japanese rice) (RefSeq);	IPR020822;	Chorismate mutase, type II;
CAA29507.1	"glutelin, partial [Oryza sativa Japonica Group]"	1.644	Up	1.13e-06	25.522	78.505	84.5	25	495	1	0.799	0.797	0.807	1.333	1.331	1.286	chloroplast			GO:0045735 nutrient reservoir activity;				IPR011051; IPR006045; IPR014710;	RmlC-like cupin domain; Cupin 1; RmlC-like jelly roll fold;
CAA39535.1	"chitinase, partial [Oryza sativa Japonica Group]"	2.314	Up	2.3e-05	31.782	28.404	18.8	3	7	3	0.651	0.618	0.685	1.513	1.567	1.441	chloroplast	GO:1901071 glucosamine-containing compound metabolic process; GO:0006030 chitin metabolic process; GO:0044036 cell wall macromolecule metabolic process; GO:0006026 aminoglycan catabolic process; GO:1901136 carbohydrate derivative catabolic process; GO:0006807 nitrogen compound metabolic process; GO:0006032 chitin catabolic process; GO:0005975 carbohydrate metabolic process; GO:0044238 primary met…		GO:0004553 hydrolase activity, hydrolyzing O-glycosyl compounds; GO:0016787 hydrolase activity; GO:0008061 chitin binding; GO:0097367 carbohydrate derivative binding; GO:0004568 chitinase activity; GO:0003824 catalytic activity; GO:0005488 binding; GO:0016798 hydrolase activity, acting on glycosyl bonds;	K20547	CHIB; basic endochitinase B [EC:3.2.1.14]	osa01100 Metabolic pathways - Oryza sativa japonica (Japanese rice) (RefSeq); osa04016 MAPK signaling pathway - plant - Oryza sativa japonica (Japanese rice) (RefSeq); osa00520 Amino sugar and nucleotide sugar metabolism - Oryza sativa japonica (Japanese rice) (RefSeq);	IPR023346; IPR000726; IPR001002;	Lysozyme-like domain; Glycoside hydrolase, family 19, catalytic; Chitin-binding, type 1;
CAE03198.2	OSJNBb0060M15.10 [Oryza sativa Japonica Group]	2.417	Up	0.000219	118.53	6.8841	1.5	1	2	1	0.703	0.595	0.611	1.414	1.658	1.543	mitochondria	GO:0015074 DNA integration; GO:0006725 cellular aromatic compound metabolic process; GO:0006259 DNA metabolic process; GO:1901360 organic cyclic compound metabolic process; GO:0006807 nitrogen compound metabolic process; GO:0044238 primary metabolic process; GO:0044237 cellular metabolic process; GO:0071704 organic substance metabolic process; GO:0008152 metabolic process; GO:0090304 nucleic acid…		GO:0097159 organic cyclic compound binding; GO:1901363 heterocyclic compound binding; GO:0005488 binding; GO:0003676 nucleic acid binding;				IPR001584; IPR000477; IPR012337;	Integrase, catalytic core; Reverse transcriptase domain; Ribonuclease H-like domain;
CAE04345.1	OSJNBb0038F03.9 [Oryza sativa Japonica Group]	0.505	Down	0.000783	58.009	8.3871	2.3	1	1	1	1.335	1.197	1.233	0.563	0.711	0.628	chloroplast			GO:0005515 protein binding; GO:0005488 binding;				IPR011990;	Tetratricopeptide-like helical domain;
CAI64486.1	OSJNBa0065H10.5 [Oryza sativa Japonica Group]	3.271	Up	1.11e-06	48.401	-2	3.2	1	1	1	0.515	0.511	0.54	1.76	1.629	1.733	nucleus							IPR013830;	SGNH hydrolase-type esterase domain;
EAZ11717.1	hypothetical protein OsJ_01579 [Oryza sativa Japonica Group]	0.409	Down	1.64e-05	39.1	33.1	9.8	4	8	4	1.315	1.334	1.296	0.504	0.564	0.545	nucleus			GO:0016787 hydrolase activity; GO:0003824 catalytic activity; GO:0016788 hydrolase activity, acting on ester bonds;				IPR001087; IPR013830;	GDSL lipase/esterase; SGNH hydrolase-type esterase domain;
EAZ14189.1	hypothetical protein OsJ_04115 [Oryza sativa Japonica Group]	0.433	Down	9.53e-05	50.21	-2	1.7	1	1	1	1.407	1.321	1.187	0.582	0.563	0.549	chloroplast			GO:0005515 protein binding; GO:0005488 binding;				IPR011990; IPR013026;	Tetratricopeptide-like helical domain; Tetratricopeptide repeat-containing domain;
EAZ15810.1	hypothetical protein OsJ_31229 [Oryza sativa Japonica Group]	1.550	Up	0.000596	17.52	14.883	27	2	3	2	0.769	0.847	0.842	1.264	1.204	1.343	extracellular			GO:0005515 protein binding; GO:0005488 binding;				IPR001024;	PLAT/LH2 domain;
EAZ15882.1	hypothetical protein OsJ_31304 [Oryza sativa Japonica Group]	1.649	Up	0.000245	8.2872	16.19	30.9	2	2	2	0.782	0.754	0.843	1.247	1.329	1.348	cytoplasm
EAZ17799.1	hypothetical protein OsJ_33341 [Oryza sativa Japonica Group]	1.523	Up	0.000865	9.2262	13.5	23.9	1	6	1	0.866	0.773	0.833	1.23	1.198	1.338	extracellular	GO:0044419 interspecies interaction between organisms; GO:0009405 pathogenesis; GO:0051704 multi-organism process;	GO:0005576 extracellular region;	GO:0099106 ion channel regulator activity; GO:0008200 ion channel inhibitor activity; GO:0098772 molecular function regulator; GO:0016247 channel regulator activity; GO:0016248 channel inhibitor activity;
EAZ18946.1	hypothetical protein OsJ_34485 [Oryza sativa Japonica Group]	2.714	Up	1.16e-06	16.041	22.582	19.9	3	3	3	0.615	0.597	0.566	1.627	1.597	1.602	extracellular	GO:0050832 defense response to fungus; GO:0009605 response to external stimulus; GO:0009620 response to fungus; GO:0006950 response to stress; GO:0042742 defense response to bacterium; GO:0098542 defense response to other organism; GO:0006952 defense response; GO:0043207 response to external biotic stimulus; GO:0050896 response to stimulus; GO:0051707 response to other organism; GO:0009617 respon…						IPR001153; IPR009009;	Barwin domain; RlpA-like protein, double-psi beta-barrel domain;
EAZ19433.1	hypothetical protein OsJ_34993 [Oryza sativa Japonica Group]	1.585	Up	3.02e-07	10.615	17.381	38.7	3	3	3	0.817	0.811	0.804	1.301	1.283	1.271	chloroplast	GO:0006810 transport; GO:0006869 lipid transport; GO:1902578 single-organism localization; GO:0044699 single-organism process; GO:0010876 lipid localization; GO:0071702 organic substance transport; GO:0033036 macromolecule localization; GO:0051179 localization; GO:0044765 single-organism transport; GO:0051234 establishment of localization;		GO:0008289 lipid binding; GO:0005488 binding;				IPR016140;	Bifunctional inhibitor/plant lipid transfer protein/seed storage helical domain;
EAZ22256.1	hypothetical protein OsJ_05911 [Oryza sativa Japonica Group]	1.517	Up	0.000595	30.456	-2	5.3	1	1	1	0.852	0.869	0.768	1.296	1.218	1.262	chloroplast
EAZ22416.1	hypothetical protein OsJ_06076 [Oryza sativa Japonica Group]	1.980	Up	7.83e-07	54.091	108.83	33.8	22	191	13	0.725	0.697	0.725	1.394	1.429	1.428	cytoplasm			GO:0045735 nutrient reservoir activity;				IPR011051; IPR006045; IPR014710;	RmlC-like cupin domain; Cupin 1; RmlC-like jelly roll fold;
EAZ24832.1	hypothetical protein OsJ_08612 [Oryza sativa Japonica Group]	0.651	Down	1.25e-06	24.7	13.36	8.9	2	2	2	1.164	1.191	1.151	0.764	0.765	0.755	chloroplast	GO:0050794 regulation of cellular process; GO:1901671 positive regulation of superoxide dismutase activity; GO:1901033 positive regulation of response to reactive oxygen species; GO:1900409 positive regulation of cellular response to oxidative stress; GO:0080134 regulation of response to stress; GO:0006457 protein folding; GO:1902884 positive regulation of response to oxidative stress; GO:0009893…	GO:0044424 intracellular part; GO:0005623 cell; GO:0044464 cell part; GO:0005622 intracellular; GO:0005737 cytoplasm;	GO:0005524 ATP binding; GO:1901265 nucleoside phosphate binding; GO:0001882 nucleoside binding; GO:0043167 ion binding; GO:0000166 nucleotide binding; GO:0097159 organic cyclic compound binding; GO:1901363 heterocyclic compound binding; GO:0032549 ribonucleoside binding; GO:0097367 carbohydrate derivative binding; GO:0046914 transition metal ion binding; GO:0032553 ribonucleotide binding; GO:0005…	K04078			IPR011032;	GroES-like;
EAZ31789.1	hypothetical protein OsJ_15941 [Oryza sativa Japonica Group]	1.710	Up	0.000123	17.967	28.741	15.3	2	2	2	0.762	0.825	0.747	1.289	1.32	1.382	chloroplast			GO:0004857 enzyme inhibitor activity; GO:0098772 molecular function regulator; GO:0030234 enzyme regulator activity;				IPR006501;	Pectinesterase inhibitor domain;
EAZ37292.1	hypothetical protein OsJ_21631 [Oryza sativa Japonica Group]	1.813	Up	2.25e-05	47.567	27.902	30.5	10	21	4	0.746	0.729	0.786	1.326	1.395	1.378	mitochondria	GO:0044281 small molecule metabolic process; GO:0044763 single-organism cellular process; GO:0006807 nitrogen compound metabolic process; GO:0044699 single-organism process; GO:0009058 biosynthetic process; GO:0044238 primary metabolic process; GO:0044237 cellular metabolic process; GO:0071704 organic substance metabolic process; GO:0008152 metabolic process; GO:0006520 cellular amino acid metabo…		GO:0097159 organic cyclic compound binding; GO:1901363 heterocyclic compound binding; GO:0016769 transferase activity, transferring nitrogenous groups; GO:0003824 catalytic activity; GO:0005488 binding; GO:0043167 ion binding; GO:0043168 anion binding; GO:0008483 transaminase activity; GO:0016740 transferase activity; GO:0048037 cofactor binding; GO:0030170 pyridoxal phosphate binding;	K14455	GOT2; aspartate aminotransferase, mitochondrial [EC:2.6.1.1]	osa01230 Biosynthesis of amino acids - Oryza sativa japonica (Japanese rice) (RefSeq); osa00960 Tropane, piperidine and pyridine alkaloid biosynthesis - Oryza sativa japonica (Japanese rice) (RefSeq); osa00250 Alanine, aspartate and glutamate metabolism - Oryza sativa japonica (Japanese rice) (RefSeq); osa01210 2-Oxocarboxylic acid metabolism - Oryza sativa japonica (Japanese rice) (RefSeq); osa0…	IPR015424; IPR004839; IPR015421;	Pyridoxal phosphate-dependent transferase; Aminotransferase, class I/classII; Pyridoxal phosphate-dependent transferase, major region, subdomain 1;
EAZ40579.1	hypothetical protein OsJ_25036 [Oryza sativa Japonica Group]	0.637	Down	6.28e-05	10.541	16.172	18.9	2	8	2	1.175	1.144	1.2	0.778	0.744	0.721	extracellular
EAZ41415.1	hypothetical protein OsJ_25937 [Oryza sativa Japonica Group]	3.919	Up	2.86e-07	12.048	31.648	30.8	4	6	4	0.477	0.457	0.443	1.773	1.837	1.786	extracellular	GO:0006810 transport; GO:0006869 lipid transport; GO:1902578 single-organism localization; GO:0044699 single-organism process; GO:0010876 lipid localization; GO:0071702 organic substance transport; GO:0033036 macromolecule localization; GO:0051179 localization; GO:0044765 single-organism transport; GO:0051234 establishment of localization;		GO:0008289 lipid binding; GO:0005488 binding;				IPR016140;	Bifunctional inhibitor/plant lipid transfer protein/seed storage helical domain;
EAZ44946.1	hypothetical protein OsJ_29588 [Oryza sativa Japonica Group]	0.629	Down	9.77e-05	32.395	6.2877	3.9	1	1	1	1.147	1.22	1.175	0.768	0.71	0.751	cytoplasm	GO:0044699 single-organism process; GO:0008152 metabolic process; GO:0055114 oxidation-reduction process; GO:0044710 single-organism metabolic process;		GO:0003824 catalytic activity; GO:0016491 oxidoreductase activity;	K05933	E1.14.17.4; aminocyclopropanecarboxylate oxidase [EC:1.14.17.4]	osa01100 Metabolic pathways - Oryza sativa japonica (Japanese rice) (RefSeq); osa01110 Biosynthesis of secondary metabolites - Oryza sativa japonica (Japanese rice) (RefSeq); osa00270 Cysteine and methionine metabolism - Oryza sativa japonica (Japanese rice) (RefSeq);	IPR005123; IPR027443; IPR026992;	Oxoglutarate/iron-dependent dioxygenase; Isopenicillin N synthase-like; Non-haem dioxygenase N-terminal domain;
EAZ45142.1	hypothetical protein OsJ_29780 [Oryza sativa Japonica Group]	0.535	Down	0.000115	107.8	6.0961	0.7	1	2	1	1.247	1.216	1.245	0.626	0.715	0.643	nucleus			GO:1901265 nucleoside phosphate binding; GO:0001882 nucleoside binding; GO:0043167 ion binding; GO:0000166 nucleotide binding; GO:0097159 organic cyclic compound binding; GO:1901363 heterocyclic compound binding; GO:0032549 ribonucleoside binding; GO:0097367 carbohydrate derivative binding; GO:0032553 ribonucleotide binding; GO:0005488 binding; GO:0032550 purine ribonucleoside binding; GO:0043531…				IPR003593; IPR002182; IPR027417;	AAA+ ATPase domain; NB-ARC; P-loop containing nucleoside triphosphate hydrolase;
EEE50445.1	hypothetical protein OsJ_30452 [Oryza sativa Japonica Group]	0.657	Down	0.00124	51.007	21.694	8.2	3	3	3	1.131	1.149	1.213	0.725	0.839	0.731	chloroplast	GO:0006508 proteolysis; GO:0008152 metabolic process; GO:0043170 macromolecule metabolic process; GO:0019538 protein metabolic process; GO:0044238 primary metabolic process; GO:0071704 organic substance metabolic process;		GO:0004180 carboxypeptidase activity; GO:0008233 peptidase activity; GO:0008238 exopeptidase activity; GO:0003824 catalytic activity; GO:0017171 serine hydrolase activity; GO:0008236 serine-type peptidase activity; GO:0070011 peptidase activity, acting on L-amino acid peptides; GO:0016787 hydrolase activity; GO:0004185 serine-type carboxypeptidase activity; GO:0070008 serine-type exopeptidase act…	K16296			IPR029058;	Alpha/Beta hydrolase fold;
EEE52836.1	hypothetical protein OsJ_35367 [Oryza sativa Japonica Group]	1.583	Up	0.000401	55.475	6.6281	9.2	3	3	1	0.854	0.748	0.832	1.311	1.284	1.258	chloroplast	GO:0016310 phosphorylation; GO:0044267 cellular protein metabolic process; GO:0044238 primary metabolic process; GO:0044237 cellular metabolic process; GO:0006796 phosphate-containing compound metabolic process; GO:0071704 organic substance metabolic process; GO:0008152 metabolic process; GO:0006468 protein phosphorylation; GO:0006793 phosphorus metabolic process; GO:0044260 cellular macromolecul…		GO:0005524 ATP binding; GO:1901265 nucleoside phosphate binding; GO:0016773 phosphotransferase activity, alcohol group as acceptor; GO:0001882 nucleoside binding; GO:0043167 ion binding; GO:0004672 protein kinase activity; GO:0000166 nucleotide binding; GO:0097159 organic cyclic compound binding; GO:1901363 heterocyclic compound binding; GO:0032549 ribonucleoside binding; GO:0097367 carbohydrate …	K13412	CPK; calcium-dependent protein kinase [EC:2.7.11.1]	osa04626 Plant-pathogen interaction - Oryza sativa japonica (Japanese rice) (RefSeq);	IPR000719; IPR002048; IPR011992; IPR011009;	Protein kinase domain; EF-hand domain; EF-hand domain pair; Protein kinase-like domain;
EEE53654.1	hypothetical protein OsJ_36960 [Oryza sativa Japonica Group]	5.112	Up	4.36e-07	26.443	22.156	16.7	4	5	3	0.355	0.377	0.395	1.941	1.929	1.891	extracellular
EEE54015.1	hypothetical protein OsJ_00673 [Oryza sativa Japonica Group]	0.556	Down	0.000485	27.464	11.272	8.5	2	2	2	1.156	1.183	1.327	0.631	0.693	0.714	nucleus
EEE55417.1	hypothetical protein OsJ_03540 [Oryza sativa Japonica Group]	1.742	Up	2.52e-06	12.824	43.622	10.7	1	36	1	0.773	0.777	0.754	1.375	1.314	1.324	nucleus			GO:0045735 nutrient reservoir activity;				IPR011051; IPR006045; IPR014710;	RmlC-like cupin domain; Cupin 1; RmlC-like jelly roll fold;
EEE56664.1	hypothetical protein OsJ_06085 [Oryza sativa Japonica Group]	1.940	Up	2.24e-07	54.1	323.31	63.3	45	911	5	0.732	0.72	0.722	1.433	1.393	1.391	chloroplast			GO:0045735 nutrient reservoir activity;				IPR011051; IPR006045; IPR014710;	RmlC-like cupin domain; Cupin 1; RmlC-like jelly roll fold;
EEE56924.1	hypothetical protein OsJ_06602 [Oryza sativa Japonica Group]	1.704	Up	6.31e-07	54.852	323.31	67.3	33	456	30	0.763	0.791	0.783	1.338	1.321	1.324	nucleus			GO:0045735 nutrient reservoir activity;				IPR011051; IPR006045; IPR014710;	RmlC-like cupin domain; Cupin 1; RmlC-like jelly roll fold;
EEE56928.1	hypothetical protein OsJ_06612 [Oryza sativa Japonica Group]	1.773	Up	1.68e-05	46.486	12.165	9	5	45	1	0.779	0.735	0.751	1.369	1.344	1.303	chloroplast			GO:0045735 nutrient reservoir activity;				IPR011051; IPR006045; IPR014710;	RmlC-like cupin domain; Cupin 1; RmlC-like jelly roll fold;
EEE58446.1	hypothetical protein OsJ_09672 [Oryza sativa Japonica Group]	2.185	Up	1.16e-07	22.078	-2	5	1	1	1	0.682	0.685	0.665	1.482	1.494	1.464	chloroplast	GO:0050794 regulation of cellular process; GO:0010468 regulation of gene expression; GO:0006355 regulation of transcription, DNA-templated; GO:0031326 regulation of cellular biosynthetic process; GO:0080090 regulation of primary metabolic process; GO:0060255 regulation of macromolecule metabolic process; GO:0019219 regulation of nucleobase-containing compound metabolic process; GO:0010556 regulat…		GO:0097159 organic cyclic compound binding; GO:1901363 heterocyclic compound binding; GO:0003677 DNA binding; GO:0005488 binding; GO:0001071 nucleic acid binding transcription factor activity; GO:0003676 nucleic acid binding; GO:0003700 transcription factor activity, sequence-specific DNA binding;	K09286			IPR016177; IPR001471;	DNA-binding domain; AP2/ERF domain;
EEE58670.1	hypothetical protein OsJ_10088 [Oryza sativa Japonica Group]	1.551	Up	0.000399	10.754	15.112	23.3	2	3	2	0.863	0.794	0.804	1.33	1.199	1.287	nucleus
EEE62103.1	hypothetical protein OsJ_16887 [Oryza sativa Japonica Group]	16.386	Up	0.00074	29.974	-2	3.7	1	2	1	0.119	0.142	0.154	2.247	2.264	2.289	mitochondria							IPR007679; IPR008999;	Domain of unknown function DUF569; Actin cross-linking;
EEE63064.1	hypothetical protein OsJ_17872 [Oryza sativa Japonica Group]	0.617	Down	0.00636	36.589	42.808	18.7	5	9	5	1.204	1.273	1.123	0.826	0.773	0.621	chloroplast			GO:0003824 catalytic activity;				IPR029058; IPR000073;	Alpha/Beta hydrolase fold; Alpha/beta hydrolase fold-1;
EEE63336.1	hypothetical protein OsJ_18147 [Oryza sativa Japonica Group]	2.099	Up	0.003	13.147	6.2763	8.3	1	1	1	0.699	0.691	0.693	1.576	1.383	1.413	cytoplasm
EEE64488.1	hypothetical protein OsJ_19338 [Oryza sativa Japonica Group]	0.659	Down	0.00908	12.78	8.3977	9.6	1	1	1	1.053	1.216	1.218	0.686	0.88	0.733	chloroplast							IPR016140; IPR027923;	Bifunctional inhibitor/plant lipid transfer protein/seed storage helical domain; Hydrophobic seed protein;
EEE66577.1	hypothetical protein OsJ_23120 [Oryza sativa Japonica Group]	2.565	Up	2.78e-06	18.026	-2	5.5	1	1	1	0.643	0.615	0.582	1.557	1.581	1.582	chloroplast
EEE66751.1	hypothetical protein OsJ_23458 [Oryza sativa Japonica Group]	2.004	Up	1.61e-05	20.026	19.208	13.6	3	4	3	0.724	0.734	0.679	1.405	1.421	1.457	chloroplast							IPR016140;	Bifunctional inhibitor/plant lipid transfer protein/seed storage helical domain;
EEE67405.1	hypothetical protein OsJ_24723 [Oryza sativa Japonica Group]	0.639	Down	0.00026	23.182	19.339	13.2	2	3	2	1.17	1.246	1.111	0.727	0.762	0.763	cytoplasm							IPR008962; IPR000535;	PapD-like; Major sperm protein (MSP) domain;
EEE69789.1	hypothetical protein OsJ_29506 [Oryza sativa Japonica Group]	0.614	Down	0.000237	42.438	10.879	6.9	2	3	2	1.202	1.174	1.193	0.754	0.675	0.761	nucleus				K00894	ETNK; ethanolamine kinase [EC:2.7.1.82]	osa01100 Metabolic pathways - Oryza sativa japonica (Japanese rice) (RefSeq); osa00564 Glycerophospholipid metabolism - Oryza sativa japonica (Japanese rice) (RefSeq);	IPR011009;	Protein kinase-like domain;
Q75HJ4.1	RecName: Full=Germin-like protein 3-8; Flags: Precursor	2.225	Up	0.000118	23.127	36.177	24	4	7	4	0.611	0.711	0.713	1.558	1.473	1.496	extracellular			GO:0046914 transition metal ion binding; GO:0005488 binding; GO:0043167 ion binding; GO:0046872 metal ion binding; GO:0043169 cation binding; GO:0045735 nutrient reservoir activity; GO:0030145 manganese ion binding;				IPR011051; IPR006045; IPR014710;	RmlC-like cupin domain; Cupin 1; RmlC-like jelly roll fold;
Q8H8U5.1	RecName: Full=Protein IN2-1 homolog B; AltName: Full=Glutathione S-transferase GSTZ5	1.715	Up	0.000335	27.361	65.125	41.4	8	12	8	0.733	0.797	0.797	1.372	1.232	1.387	cytoskeleton			GO:0005515 protein binding; GO:0005488 binding;	K00799	GST; glutathione S-transferase [EC:2.5.1.18]	osa00480 Glutathione metabolism - Oryza sativa japonica (Japanese rice) (RefSeq);	IPR010987; IPR012336; IPR004045;	Glutathione S-transferase, C-terminal-like; Thioredoxin-like fold; Glutathione S-transferase, N-terminal;
XP_015611330.1	uncharacterized protein LOC4346439 [Oryza sativa Japonica Group]	1.643	Up	2.28e-05	12.547	61.168	59.5	7	15	7	0.794	0.778	0.779	1.276	1.246	1.341	chloroplast
XP_015612310.1	germin-like protein 5-1 [Oryza sativa Japonica Group]	2.734	Up	9.59e-07	23.194	12.998	12.8	2	2	1	0.598	0.568	0.599	1.557	1.642	1.627	extracellular			GO:0046914 transition metal ion binding; GO:0005488 binding; GO:0043167 ion binding; GO:0046872 metal ion binding; GO:0043169 cation binding; GO:0045735 nutrient reservoir activity; GO:0030145 manganese ion binding;				IPR011051; IPR006045; IPR014710;	RmlC-like cupin domain; Cupin 1; RmlC-like jelly roll fold;
XP_015612522.1	"3-dehydroquinate synthase, chloroplastic [Oryza sativa Japonica Group]"	0.651	Down	1.69e-05	47.095	124.86	33	14	15	14	1.128	1.19	1.17	0.759	0.748	0.762	chloroplast	GO:0008652 cellular amino acid biosynthetic process; GO:0009072 aromatic amino acid family metabolic process; GO:0016053 organic acid biosynthetic process; GO:0044711 single-organism biosynthetic process; GO:0006725 cellular aromatic compound metabolic process; GO:0044281 small molecule metabolic process; GO:0044763 single-organism cellular process; GO:0044699 single-organism process; GO:0006807 …	GO:0044424 intracellular part; GO:0005623 cell; GO:0044464 cell part; GO:0005622 intracellular; GO:0005737 cytoplasm;	GO:0016829 lyase activity; GO:0016838 carbon-oxygen lyase activity, acting on phosphates; GO:0003856 3-dehydroquinate synthase activity; GO:0003824 catalytic activity; GO:0016835 carbon-oxygen lyase activity;	K01735	aroB; 3-dehydroquinate synthase [EC:4.2.3.4]	osa01230 Biosynthesis of amino acids - Oryza sativa japonica (Japanese rice) (RefSeq); osa01100 Metabolic pathways - Oryza sativa japonica (Japanese rice) (RefSeq); osa01110 Biosynthesis of secondary metabolites - Oryza sativa japonica (Japanese rice) (RefSeq); osa00400 Phenylalanine, tyrosine and tryptophan biosynthesis - Oryza sativa japonica (Japanese rice) (RefSeq);	IPR016037; IPR030960;	3-dehydroquinate synthase AroB; 3-dehydroquinate synthase domain;
XP_015613541.1	S-adenosylmethionine synthase 2 [Oryza sativa Japonica Group]	0.400	Down	1.11e-06	42.9	155.06	38.3	11	26	6	1.345	1.315	1.328	0.526	0.554	0.515	cytoplasm	GO:0051188 cofactor biosynthetic process; GO:0006790 sulfur compound metabolic process; GO:0046500 S-adenosylmethionine metabolic process; GO:0009058 biosynthetic process; GO:0006732 coenzyme metabolic process; GO:1901576 organic substance biosynthetic process; GO:0044237 cellular metabolic process; GO:0044272 sulfur compound biosynthetic process; GO:0044249 cellular biosynthetic process; GO:0051…		GO:0005524 ATP binding; GO:1901265 nucleoside phosphate binding; GO:0001882 nucleoside binding; GO:0043167 ion binding; GO:0000166 nucleotide binding; GO:0004478 methionine adenosyltransferase activity; GO:0097159 organic cyclic compound binding; GO:1901363 heterocyclic compound binding; GO:0032549 ribonucleoside binding; GO:0097367 carbohydrate derivative binding; GO:0003824 catalytic activity; …	K00789	metK; S-adenosylmethionine synthetase [EC:2.5.1.6]	osa01230 Biosynthesis of amino acids - Oryza sativa japonica (Japanese rice) (RefSeq); osa01100 Metabolic pathways - Oryza sativa japonica (Japanese rice) (RefSeq); osa01110 Biosynthesis of secondary metabolites - Oryza sativa japonica (Japanese rice) (RefSeq); osa00270 Cysteine and methionine metabolism - Oryza sativa japonica (Japanese rice) (RefSeq);	IPR022636; IPR022628; IPR022629; IPR022630;	S-adenosylmethionine synthetase superfamily; S-adenosylmethionine synthetase, N-terminal; S-adenosylmethionine synthetase, central domain; S-adenosylmethionine synthetase, C-terminal;
XP_015613799.1	non-specific lipid-transfer protein 2P [Oryza sativa Japonica Group]	1.765	Up	0.000141	9.2818	19.391	24.2	2	4	2	0.787	0.795	0.714	1.316	1.33	1.406	extracellular	GO:0006810 transport; GO:0006869 lipid transport; GO:1902578 single-organism localization; GO:0044699 single-organism process; GO:0010876 lipid localization; GO:0071702 organic substance transport; GO:0033036 macromolecule localization; GO:0051179 localization; GO:0044765 single-organism transport; GO:0051234 establishment of localization;						IPR016140; IPR033872;	Bifunctional inhibitor/plant lipid transfer protein/seed storage helical domain; Non-specific lipid-transfer protein type 2;
XP_015615430.1	uncharacterized protein LOC4350800 isoform X2 [Oryza sativa Japonica Group]	0.466	Down	0.000597	69.153	78.236	22.6	9	9	9	1.472	1.199	1.179	0.633	0.583	0.578	chloroplast
XP_015616567.1	probable non-specific lipid-transfer protein 2 [Oryza sativa Japonica Group]	1.595	Up	0.0026	11.264	15.714	18.2	2	7	2	0.73	0.776	0.914	1.24	1.336	1.284	extracellular	GO:0006810 transport; GO:0006869 lipid transport; GO:1902578 single-organism localization; GO:0044699 single-organism process; GO:0010876 lipid localization; GO:0071702 organic substance transport; GO:0033036 macromolecule localization; GO:0051179 localization; GO:0044765 single-organism transport; GO:0051234 establishment of localization;						IPR016140; IPR033872;	Bifunctional inhibitor/plant lipid transfer protein/seed storage helical domain; Non-specific lipid-transfer protein type 2;
XP_015617157.1	"keratin, type I cytoskeletal 14 [Oryza sativa Japonica Group]"	0.631	Down	2.82e-06	14.311	26.489	22.9	3	6	3	1.204	1.166	1.17	0.746	0.757	0.731	chloroplast
XP_015617212.1	transmembrane protein 205 [Oryza sativa Japonica Group]	2.301	Up	1.85e-05	22.783	16.671	10.4	2	3	2	0.662	0.624	0.683	1.503	1.571	1.457	plasma membrane							IPR025423;	Domain of unknown function DUF4149;
XP_015617314.1	protein disulfide isomerase-like 1-1 [Oryza sativa Japonica Group]	1.594	Up	2.86e-06	56.854	323.31	67.8	41	221	4	0.821	0.798	0.8	1.275	1.314	1.266	endoplasmic reticulum	GO:0050794 regulation of cellular process; GO:0042592 homeostatic process; GO:0065008 regulation of biological quality; GO:0050789 regulation of biological process; GO:0045454 cell redox homeostasis; GO:0044763 single-organism cellular process; GO:0019725 cellular homeostasis; GO:0044699 single-organism process; GO:0009987 cellular process; GO:0065007 biological regulation;	GO:0043226 organelle; GO:0043231 intracellular membrane-bounded organelle; GO:0043229 intracellular organelle; GO:0005783 endoplasmic reticulum; GO:0044464 cell part; GO:0005622 intracellular; GO:0005737 cytoplasm; GO:0012505 endomembrane system; GO:0044424 intracellular part; GO:0043227 membrane-bounded organelle; GO:0005623 cell; GO:0044444 cytoplasmic part;	GO:0016853 isomerase activity; GO:0003824 catalytic activity;	K09580	PDIA1; protein disulfide-isomerase A1 [EC:5.3.4.1]	osa04141 Protein processing in endoplasmic reticulum - Oryza sativa japonica (Japanese rice) (RefSeq);	IPR005788; IPR013766; IPR012336;	Disulphide isomerase; Thioredoxin domain; Thioredoxin-like fold;
XP_015617463.1	uncharacterized protein LOC4327239 [Oryza sativa Japonica Group]	0.629	Down	2e-05	46.43	153.02	40.5	16	34	16	1.205	1.148	1.166	0.722	0.757	0.735	chloroplast	GO:0006739 NADP metabolic process; GO:0019362 pyridine nucleotide metabolic process; GO:0006725 cellular aromatic compound metabolic process; GO:0046496 nicotinamide nucleotide metabolic process; GO:0009117 nucleotide metabolic process; GO:0044699 single-organism process; GO:0072524 pyridine-containing compound metabolic process; GO:0044237 cellular metabolic process; GO:0006796 phosphate-contain…	GO:0044424 intracellular part; GO:0005623 cell; GO:0044464 cell part; GO:0005622 intracellular; GO:0005737 cytoplasm;	GO:0004801 sedoheptulose-7-phosphate:D-glyceraldehyde-3-phosphate glyceronetransferase activity; GO:0003824 catalytic activity; GO:0016740 transferase activity; GO:0016744 transferase activity, transferring aldehyde or ketonic groups;	K00616	E2.2.1.2; transaldolase [EC:2.2.1.2]	osa01230 Biosynthesis of amino acids - Oryza sativa japonica (Japanese rice) (RefSeq); osa01200 Carbon metabolism - Oryza sativa japonica (Japanese rice) (RefSeq); osa01100 Metabolic pathways - Oryza sativa japonica (Japanese rice) (RefSeq); osa00030 Pentose phosphate pathway - Oryza sativa japonica (Japanese rice) (RefSeq); osa01110 Biosynthesis of secondary metabolites - Oryza sativa japonica (…	IPR013785;	Aldolase-type TIM barrel;
XP_015617611.1	dehydrin Rab16D [Oryza sativa Japonica Group]	1.640	Up	0.00162	15.552	59.798	46.4	5	10	3	0.783	0.828	0.778	1.308	1.31	1.299	nucleus	GO:0001101 response to acid chemical; GO:0042221 response to chemical; GO:0006950 response to stress; GO:0009415 response to water; GO:0009628 response to abiotic stimulus; GO:1901700 response to oxygen-containing compound; GO:0010035 response to inorganic substance; GO:0050896 response to stimulus;
XP_015617636.1	disease resistance protein RPM1 [Oryza sativa Japonica Group]	1.663	Up	0.0203	103.35	6.221	1.2	1	2	1	0.932	0.847	0.599	1.429	1.249	1.277	cytoplasm			GO:1901265 nucleoside phosphate binding; GO:0001882 nucleoside binding; GO:0043167 ion binding; GO:0000166 nucleotide binding; GO:0097159 organic cyclic compound binding; GO:1901363 heterocyclic compound binding; GO:0032549 ribonucleoside binding; GO:0097367 carbohydrate derivative binding; GO:0032553 ribonucleotide binding; GO:0005488 binding; GO:0032550 purine ribonucleoside binding; GO:0043531…				IPR002182; IPR027417; IPR032675;	NB-ARC; P-loop containing nucleoside triphosphate hydrolase; Leucine-rich repeat domain, L domain-like;
XP_015618266.1	wound-induced basic protein [Oryza sativa Japonica Group]	1.554	Up	5.79e-05	5.5422	17.481	43.8	2	5	2	0.834	0.816	0.811	1.219	1.316	1.29	nucleus
XP_015618315.1	polyol transporter 5 [Oryza sativa Japonica Group]	1.839	Up	1.88e-05	50.221	25.552	6.8	3	6	3	0.753	0.719	0.761	1.358	1.332	1.417	vacuolar membrane	GO:0006810 transport; GO:0055085 transmembrane transport; GO:0051179 localization; GO:0051234 establishment of localization;	GO:0031224 intrinsic component of membrane; GO:0016020 membrane; GO:0016021 integral component of membrane; GO:0044425 membrane part;	GO:0022892 substrate-specific transporter activity; GO:0022891 substrate-specific transmembrane transporter activity; GO:0022857 transmembrane transporter activity; GO:0005215 transporter activity;				IPR020846;	Major facilitator superfamily domain;
XP_015618351.1	major pollen allergen Bet v 1-D/H [Oryza sativa Japonica Group]	2.694	Up	7.53e-07	16.981	54.421	51.9	6	9	6	0.578	0.599	0.609	1.609	1.557	1.645	cytoplasm	GO:0006952 defense response; GO:0050896 response to stimulus; GO:0006950 response to stress; GO:0009607 response to biotic stimulus;						IPR023393; IPR000916;	START-like domain; Bet v I/Major latex protein;
XP_015618983.1	protein P21 [Oryza sativa Japonica Group]	4.084	Up	1.66e-07	25.008	106.03	41.6	11	24	11	0.444	0.426	0.458	1.821	1.79	1.812	chloroplast
XP_015620382.1	major pollen allergen Bet v 1-D/H [Oryza sativa Japonica Group]	2.434	Up	1.61e-06	16.688	135.88	74.7	11	45	11	0.631	0.61	0.644	1.507	1.496	1.585	cytoplasm	GO:0006952 defense response; GO:0050896 response to stimulus; GO:0006950 response to stress; GO:0009607 response to biotic stimulus;						IPR023393; IPR000916;	START-like domain; Bet v I/Major latex protein;
XP_015620489.1	major allergen Dau c 1 [Oryza sativa Japonica Group]	3.907	Up	2.07e-08	16.9	79.822	65	8	15	8	0.469	0.456	0.455	1.808	1.77	1.814	cytoplasm							IPR023393;	START-like domain;
XP_015621051.1	cysteine proteinase inhibitor 5 [Oryza sativa Japonica Group]	1.696	Up	1.62e-05	15.743	143.9	48.6	7	19	7	0.771	0.807	0.783	1.354	1.355	1.295	chloroplast			GO:0061135 endopeptidase regulator activity; GO:0004857 enzyme inhibitor activity; GO:0098772 molecular function regulator; GO:0030234 enzyme regulator activity; GO:0004866 endopeptidase inhibitor activity; GO:0004869 cysteine-type endopeptidase inhibitor activity; GO:0030414 peptidase inhibitor activity; GO:0061134 peptidase regulator activity;				IPR000010;	Cystatin domain;
XP_015621303.1	patellin-3 [Oryza sativa Japonica Group]	0.586	Down	0.000324	66.457	73.976	15.8	8	12	4	1.255	1.224	1.177	0.657	0.724	0.76	nucleus	GO:0006810 transport; GO:0051179 localization; GO:0051234 establishment of localization;	GO:0031224 intrinsic component of membrane; GO:0016020 membrane; GO:0016021 integral component of membrane; GO:0044425 membrane part;					IPR001251; IPR009038; IPR011074;	CRAL-TRIO lipid binding domain; GOLD domain; CRAL/TRIO, N-terminal domain;
XP_015621337.1	ATP-citrate synthase beta chain protein 1 [Oryza sativa Japonica Group]	1.761	Up	2.18e-05	66.069	114.53	26.2	12	19	12	0.8	0.751	0.753	1.313	1.372	1.372	chloroplast	GO:0008152 metabolic process;		GO:0016746 transferase activity, transferring acyl groups; GO:0046912 transferase activity, transferring acyl groups, acyl groups converted into alkyl on transfer; GO:0016740 transferase activity; GO:0003824 catalytic activity;	K01648	ACLY; ATP citrate (pro-S)-lyase [EC:2.3.3.8]	osa01100 Metabolic pathways - Oryza sativa japonica (Japanese rice) (RefSeq); osa00020 Citrate cycle (TCA cycle) - Oryza sativa japonica (Japanese rice) (RefSeq); osa01110 Biosynthesis of secondary metabolites - Oryza sativa japonica (Japanese rice) (RefSeq);	IPR016142; IPR005811; IPR016040; IPR016143; IPR016102;	Citrate synthase-like, large alpha subdomain; ATP-citrate lyase/succinyl-CoA ligase; NAD(P)-binding domain; Citrate synthase-like, small alpha subdomain; Succinyl-CoA synthetase-like;
XP_015621618.1	cinnamoyl-CoA reductase 1 [Oryza sativa Japonica Group]	0.637	Down	0.00174	36.892	26.169	13.4	4	6	4	1.141	1.125	1.261	0.787	0.678	0.783	cytoplasm			GO:0048037 cofactor binding; GO:0003824 catalytic activity; GO:0005488 binding; GO:0050662 coenzyme binding;				IPR001509; IPR016040;	NAD-dependent epimerase/dehydratase; NAD(P)-binding domain;
XP_015621661.1	putative methyltransferase DDB_G0268948 [Oryza sativa Japonica Group]	1.545	Up	1.75e-05	29.097	20.702	13.3	3	7	3	0.828	0.796	0.839	1.254	1.266	1.285	cytoplasm							IPR029063;	S-adenosyl-L-methionine-dependent methyltransferase;
XP_015622103.1	salt stress-induced protein [Oryza sativa Japonica Group]	1.791	Up	0.00114	15.172	32.621	64.8	5	5	5	0.674	0.74	0.843	1.294	1.42	1.328	cytoplasm			GO:0030246 carbohydrate binding; GO:0005488 binding;				IPR001229; IPR033734;	Jacalin-like lectin domain; Jacalin-like lectin domain, plant;
XP_015622212.1	uncharacterized protein LOC4327714 isoform X1 [Oryza sativa Japonica Group]	0.647	Down	0.000119	35.53	29.009	14.9	4	7	4	1.12	1.162	1.201	0.722	0.777	0.753	cytoplasm			GO:0003824 catalytic activity;				IPR029058; IPR000073;	Alpha/Beta hydrolase fold; Alpha/beta hydrolase fold-1;
XP_015622812.1	Bowman-Birk type wound-induced proteinase inhibitor WIP1 [Oryza sativa Japonica Group]	2.819	Up	1.18e-06	10.717	7.7856	10	1	1	1	0.552	0.593	0.585	1.606	1.671	1.6	extracellular		GO:0005576 extracellular region;	GO:0004867 serine-type endopeptidase inhibitor activity; GO:0030234 enzyme regulator activity; GO:0030414 peptidase inhibitor activity; GO:0061134 peptidase regulator activity; GO:0061135 endopeptidase regulator activity; GO:0098772 molecular function regulator; GO:0004857 enzyme inhibitor activity; GO:0004866 endopeptidase inhibitor activity;				IPR000877;	Proteinase inhibitor I12, Bowman-Birk;
XP_015622924.1	protein LSM12 homolog [Oryza sativa Japonica Group]	0.634	Down	0.0361	19.912	18.541	14.4	2	3	2	1.196	1.174	1.161	0.627	0.854	0.759	cytoplasm							IPR019181;	Anticodon-binding domain;
XP_015623738.1	probable nucleoside diphosphate kinase 5 [Oryza sativa Japonica Group]	1.552	Up	4.31e-05	19.88	11.52	9.9	2	2	2	0.822	0.825	0.811	1.259	1.327	1.229	extracellular	GO:0042278 purine nucleoside metabolic process; GO:0009116 nucleoside metabolic process; GO:0046132 pyrimidine ribonucleoside biosynthetic process; GO:0006165 nucleoside diphosphate phosphorylation; GO:0009147 pyrimidine nucleoside triphosphate metabolic process; GO:0009117 nucleotide metabolic process; GO:0044699 single-organism process; GO:0046129 purine ribonucleoside biosynthetic process; GO:…		GO:0016301 kinase activity; GO:0003824 catalytic activity; GO:0004550 nucleoside diphosphate kinase activity; GO:0019205 nucleobase-containing compound kinase activity; GO:0016740 transferase activity; GO:0016776 phosphotransferase activity, phosphate group as acceptor; GO:0016772 transferase activity, transferring phosphorus-containing groups;	K20790
XP_015623811.1	glycine-rich cell wall structural protein [Oryza sativa Japonica Group]	1.533	Up	0.00252	12.485	26.059	34.2	4	4	4	0.769	0.777	0.921	1.207	1.257	1.318	extracellular
XP_015623922.1	"adenine nucleotide transporter BT1, chloroplastic/amyloplastic/mitochondrial [Oryza sativa Japonica Group]"	0.610	Down	2.45e-06	45.363	316.01	49.2	25	112	20	1.159	1.174	1.193	0.71	0.735	0.707	chloroplast	GO:0006810 transport; GO:0055085 transmembrane transport; GO:0051179 localization; GO:0051234 establishment of localization;						IPR023395;	Mitochondrial carrier domain;
XP_015623983.1	salt stress root protein RS1-like [Oryza sativa Japonica Group]	0.531	Down	1.63e-05	24.048	65.837	29.3	8	15	8	1.216	1.244	1.218	0.66	0.622	0.671	nucleus	GO:0051716 cellular response to stimulus; GO:0050896 response to stimulus; GO:0009987 cellular process;	GO:0016020 membrane; GO:0031226 intrinsic component of plasma membrane; GO:0044459 plasma membrane part; GO:0044425 membrane part; GO:0044464 cell part; GO:0071944 cell periphery; GO:0031225 anchored component of membrane; GO:0031224 intrinsic component of membrane; GO:0005623 cell; GO:0046658 anchored component of plasma membrane; GO:0005886 plasma membrane;
XP_015625395.1	catalase isozyme A [Oryza sativa Japonica Group]	1.914	Up	3.14e-06	56.697	81.149	26	10	14	9	0.746	0.74	0.716	1.452	1.381	1.382	cytoplasm	GO:0008152 metabolic process; GO:0006950 response to stress; GO:0055114 oxidation-reduction process; GO:0044710 single-organism metabolic process; GO:0006979 response to oxidative stress; GO:0044699 single-organism process; GO:0050896 response to stimulus;		GO:0097159 organic cyclic compound binding; GO:1901363 heterocyclic compound binding; GO:0020037 heme binding; GO:0003824 catalytic activity; GO:0005488 binding; GO:0016209 antioxidant activity; GO:0004096 catalase activity; GO:0004601 peroxidase activity; GO:0046906 tetrapyrrole binding; GO:0016491 oxidoreductase activity; GO:0016684 oxidoreductase activity, acting on peroxide as acceptor;	K03781	katE; catalase [EC:1.11.1.6]	osa00380 Tryptophan metabolism - Oryza sativa japonica (Japanese rice) (RefSeq); osa01200 Carbon metabolism - Oryza sativa japonica (Japanese rice) (RefSeq); osa04146 Peroxisome - Oryza sativa japonica (Japanese rice) (RefSeq); osa04016 MAPK signaling pathway - plant - Oryza sativa japonica (Japanese rice) (RefSeq); osa00630 Glyoxylate and dicarboxylate metabolism - Oryza sativa japonica (Japanes…	IPR020835; IPR011614; IPR010582;	Catalase-like domain; Catalase core domain; Catalase immune-responsive domain;
XP_015625589.1	amino acid transporter AVT6A [Oryza sativa Japonica Group]	1.581	Up	3.57e-05	50.149	6.997	2.4	1	1	1	0.791	0.822	0.821	1.283	1.243	1.323	cytoplasm				K14207			IPR013057;	Amino acid transporter, transmembrane domain;
XP_015626587.1	probable protein phosphatase 2C 27 [Oryza sativa Japonica Group]	0.597	Down	2.04e-05	39.274	154.29	43.5	15	34	14	1.225	1.167	1.186	0.715	0.69	0.732	cytoplasm			GO:0043169 cation binding; GO:0003824 catalytic activity; GO:0005488 binding; GO:0043167 ion binding;	K14803			IPR001932;	PPM-type phosphatase domain;
XP_015627405.1	"2-Cys peroxiredoxin BAS1, chloroplastic [Oryza sativa Japonica Group]"	0.624	Down	1.81e-05	28.097	90.055	44.4	10	22	10	1.191	1.206	1.177	0.767	0.743	0.721	chloroplast	GO:0050794 regulation of cellular process; GO:0042592 homeostatic process; GO:0065008 regulation of biological quality; GO:0008152 metabolic process; GO:0050789 regulation of biological process; GO:0055114 oxidation-reduction process; GO:0044710 single-organism metabolic process; GO:0045454 cell redox homeostasis; GO:0044763 single-organism cellular process; GO:0019725 cellular homeostasis; GO:00…		GO:0016209 antioxidant activity; GO:0003824 catalytic activity; GO:0051920 peroxiredoxin activity; GO:0016491 oxidoreductase activity; GO:0016684 oxidoreductase activity, acting on peroxide as acceptor;	K03386			IPR019479; IPR000866; IPR013766; IPR012336;	Peroxiredoxin, C-terminal; Alkyl hydroperoxide reductase subunit C/ Thiol specific antioxidant; Thioredoxin domain; Thioredoxin-like fold;
XP_015627504.1	40S ribosomal protein S8 [Oryza sativa Japonica Group]	1.542	Up	1.73e-05	24.829	72.105	40.5	7	25	2	0.813	0.809	0.843	1.252	1.296	1.254	chloroplast	GO:0006518 peptide metabolic process; GO:0043043 peptide biosynthetic process; GO:0044267 cellular protein metabolic process; GO:0006807 nitrogen compound metabolic process; GO:0009058 biosynthetic process; GO:0043603 cellular amide metabolic process; GO:0044238 primary metabolic process; GO:1901566 organonitrogen compound biosynthetic process; GO:1901576 organic substance biosynthetic process; G…	GO:0005840 ribosome; GO:0043226 organelle; GO:0043229 intracellular organelle; GO:0043232 intracellular non-membrane-bounded organelle; GO:0044464 cell part; GO:0005622 intracellular; GO:0005737 cytoplasm; GO:0032991 macromolecular complex; GO:0044424 intracellular part; GO:1990904 ribonucleoprotein complex; GO:0005623 cell; GO:0030529 intracellular ribonucleoprotein complex; GO:0044444 cytoplasm…	GO:0003735 structural constituent of ribosome; GO:0005198 structural molecule activity;	K02995	RP-S8e; small subunit ribosomal protein S8e	osa03010 Ribosome - Oryza sativa japonica (Japanese rice) (RefSeq);
XP_015628190.1	endoplasmic reticulum oxidoreductin-1 [Oryza sativa Japonica Group]	1.553	Up	1.51e-05	52.978	68.102	22.6	9	13	9	0.833	0.843	0.801	1.292	1.282	1.274	chloroplast	GO:0044699 single-organism process; GO:0008152 metabolic process; GO:0055114 oxidation-reduction process; GO:0044710 single-organism metabolic process;	GO:0043226 organelle; GO:0043231 intracellular membrane-bounded organelle; GO:0043229 intracellular organelle; GO:0005783 endoplasmic reticulum; GO:0044464 cell part; GO:0005622 intracellular; GO:0005737 cytoplasm; GO:0012505 endomembrane system; GO:0044424 intracellular part; GO:0043227 membrane-bounded organelle; GO:0005623 cell; GO:0044444 cytoplasmic part;	GO:0016864 intramolecular oxidoreductase activity, transposing S-S bonds; GO:0016853 isomerase activity; GO:0003824 catalytic activity; GO:0016667 oxidoreductase activity, acting on a sulfur group of donors; GO:0016671 oxidoreductase activity, acting on a sulfur group of donors, disulfide as acceptor; GO:0016860 intramolecular oxidoreductase activity; GO:0003756 protein disulfide isomerase activi…	K10950	ERO1L; ERO1-like protein alpha [EC:1.8.4.-]	osa04141 Protein processing in endoplasmic reticulum - Oryza sativa japonica (Japanese rice) (RefSeq);
XP_015628846.1	transcription factor JUNGBRUNNEN 1 [Oryza sativa Japonica Group]	1.630	Up	0.000318	40.558	-2	2.2	1	1	1	0.806	0.84	0.75	1.277	1.37	1.259	nucleus	GO:0050794 regulation of cellular process; GO:0010468 regulation of gene expression; GO:0006355 regulation of transcription, DNA-templated; GO:0031326 regulation of cellular biosynthetic process; GO:0080090 regulation of primary metabolic process; GO:0060255 regulation of macromolecule metabolic process; GO:0019219 regulation of nucleobase-containing compound metabolic process; GO:0010556 regulat…		GO:0097159 organic cyclic compound binding; GO:1901363 heterocyclic compound binding; GO:0003677 DNA binding; GO:0005488 binding; GO:0003676 nucleic acid binding;				IPR003441;	NAC domain;
XP_015629893.1	germin-like protein 3-5 [Oryza sativa Japonica Group]	2.591	Up	0.000277	24.008	24.681	11.5	2	4	2	0.561	0.611	0.668	1.762	1.579	1.427	plasma membrane			GO:0046914 transition metal ion binding; GO:0005488 binding; GO:0043167 ion binding; GO:0046872 metal ion binding; GO:0043169 cation binding; GO:0045735 nutrient reservoir activity; GO:0030145 manganese ion binding;				IPR011051; IPR006045; IPR014710;	RmlC-like cupin domain; Cupin 1; RmlC-like jelly roll fold;
XP_015630151.1	indole-3-acetate beta-glucosyltransferase [Oryza sativa Japonica Group]	0.663	Down	3.87e-06	52.892	88.649	26.2	11	13	11	1.155	1.176	1.144	0.779	0.774	0.751	chloroplast	GO:0008152 metabolic process;		GO:0016757 transferase activity, transferring glycosyl groups; GO:0016758 transferase activity, transferring hexosyl groups; GO:0003824 catalytic activity; GO:0016740 transferase activity;	K13692
XP_015630416.1	probable nucleoredoxin 1-2 [Oryza sativa Japonica Group]	0.622	Down	0.0024	64.421	88.517	20.8	10	23	9	1.211	1.121	1.187	0.727	0.733	0.728	cytoplasm	GO:0050794 regulation of cellular process; GO:0042592 homeostatic process; GO:0065008 regulation of biological quality; GO:0050789 regulation of biological process; GO:0045454 cell redox homeostasis; GO:0044763 single-organism cellular process; GO:0019725 cellular homeostasis; GO:0044699 single-organism process; GO:0009987 cellular process; GO:0065007 biological regulation;			K17609			IPR004146; IPR013766; IPR012336;	DC1; Thioredoxin domain; Thioredoxin-like fold;
XP_015630930.1	16.9 kDa class I heat shock protein 2 [Oryza sativa Japonica Group]	0.665	Down	4.7e-07	16.957	14.074	52	7	30	1	1.144	1.175	1.165	0.769	0.774	0.773	cytoplasm				K13993	HSP20; HSP20 family protein	osa04141 Protein processing in endoplasmic reticulum - Oryza sativa japonica (Japanese rice) (RefSeq);	IPR002068; IPR008978;	Alpha crystallin/Hsp20 domain; HSP20-like chaperone;
XP_015631420.1	"alpha-1,4 glucan phosphorylase L isozyme, chloroplastic/amyloplastic [Oryza sativa Japonica Group]"	0.585	Down	1.89e-07	109.13	323.31	51.7	42	194	42	1.216	1.189	1.212	0.708	0.699	0.71	chloroplast	GO:0008152 metabolic process; GO:0005975 carbohydrate metabolic process; GO:0044238 primary metabolic process; GO:0071704 organic substance metabolic process;		GO:0097159 organic cyclic compound binding; GO:1901363 heterocyclic compound binding; GO:0016758 transferase activity, transferring hexosyl groups; GO:0003824 catalytic activity; GO:0005488 binding; GO:0004645 phosphorylase activity; GO:0043167 ion binding; GO:0016757 transferase activity, transferring glycosyl groups; GO:0043168 anion binding; GO:0016740 transferase activity; GO:0048037 cofactor…	K00688	PYG; glycogen phosphorylase [EC:2.4.1.1]	osa01100 Metabolic pathways - Oryza sativa japonica (Japanese rice) (RefSeq); osa00500 Starch and sucrose metabolism - Oryza sativa japonica (Japanese rice) (RefSeq); osa01110 Biosynthesis of secondary metabolites - Oryza sativa japonica (Japanese rice) (RefSeq);
XP_015631983.1	tropinone reductase homolog At5g06060 isoform X3 [Oryza sativa Japonica Group]	0.492	Down	8.93e-07	23.313	14.002	15.5	3	5	1	1.283	1.282	1.226	0.63	0.622	0.615	chloroplast			GO:0003824 catalytic activity; GO:0016491 oxidoreductase activity;				IPR016040;	NAD(P)-binding domain;
XP_015632229.1	ras-related protein Rab11C [Oryza sativa Japonica Group]	0.654	Down	0.000438	23.804	42.731	35.8	7	11	2	1.135	1.205	1.129	0.713	0.753	0.802	chloroplast	GO:0050794 regulation of cellular process; GO:0044700 single organism signaling; GO:0051716 cellular response to stimulus; GO:0007165 signal transduction; GO:0050789 regulation of biological process; GO:0007154 cell communication; GO:0035556 intracellular signal transduction; GO:0044699 single-organism process; GO:0007264 small GTPase mediated signal transduction; GO:0023052 signaling; GO:0050896…		GO:1901265 nucleoside phosphate binding; GO:0001882 nucleoside binding; GO:0043167 ion binding; GO:0000166 nucleotide binding; GO:0097159 organic cyclic compound binding; GO:1901363 heterocyclic compound binding; GO:0032549 ribonucleoside binding; GO:0097367 carbohydrate derivative binding; GO:0032553 ribonucleotide binding; GO:0005488 binding; GO:0032550 purine ribonucleoside binding; GO:0043168…				IPR005225; IPR027417;	Small GTP-binding protein domain; P-loop containing nucleoside triphosphate hydrolase;
XP_015632411.1	glutelin type-A 3 [Oryza sativa Japonica Group]	2.185	Up	1.71e-05	56.014	323.31	57.1	28	412	4	0.636	0.684	0.698	1.506	1.454	1.45	chloroplast			GO:0045735 nutrient reservoir activity;				IPR011051; IPR006045; IPR014710;	RmlC-like cupin domain; Cupin 1; RmlC-like jelly roll fold;
XP_015632727.1	dnaJ protein ERDJ3A [Oryza sativa Japonica Group]	1.532	Up	1.78e-07	63.544	65.375	16.2	7	9	7	0.817	0.83	0.822	1.271	1.261	1.25	vacuolar membrane							IPR001623; IPR012336;	DnaJ domain; Thioredoxin-like fold;
XP_015632878.1	"3-oxo-Delta(4,5)-steroid 5-beta-reductase [Oryza sativa Japonica Group]"	0.663	Down	0.00374	44.045	32.635	13.6	5	6	5	1.162	1.154	1.169	0.732	0.784	0.793	chloroplast				K22419			IPR016040;	NAD(P)-binding domain;
XP_015632911.1	protein P21 [Oryza sativa Japonica Group]	2.148	Up	4.45e-06	22.766	73.543	28.8	5	5	5	0.642	0.693	0.695	1.456	1.468	1.436	extracellular
XP_015633645.1	2-alkenal reductase (NADP(+)-dependent) [Oryza sativa Japonica Group]	0.644	Down	0.000118	37.56	35.26	13	4	5	4	1.19	1.173	1.223	0.776	0.731	0.801	cytoplasm	GO:0044699 single-organism process; GO:0008152 metabolic process; GO:0055114 oxidation-reduction process; GO:0044710 single-organism metabolic process;		GO:0003824 catalytic activity; GO:0016491 oxidoreductase activity;				IPR011032; IPR020843; IPR016040; IPR013149;	GroES-like; Polyketide synthase, enoylreductase domain; NAD(P)-binding domain; Alcohol dehydrogenase, C-terminal;
XP_015633868.1	uncharacterized protein LOC4335777 [Oryza sativa Japonica Group]	1.623	Up	2.35e-05	40.384	89.897	39	10	22	6	0.78	0.822	0.794	1.261	1.294	1.334	mitochondria							IPR029058; IPR000073;	Alpha/Beta hydrolase fold; Alpha/beta hydrolase fold-1;
XP_015635447.1	alpha-N-acetylglucosaminidase [Oryza sativa Japonica Group]	0.518	Down	1.21e-06	94.386	17.947	3.6	3	3	3	1.228	1.266	1.247	0.632	0.663	0.642	cytoplasm				K01205	NAGLU; alpha-N-acetylglucosaminidase [EC:3.2.1.50]	osa00531 Glycosaminoglycan degradation - Oryza sativa japonica (Japanese rice) (RefSeq); osa01100 Metabolic pathways - Oryza sativa japonica (Japanese rice) (RefSeq);	IPR024733; IPR024240; IPR024732;	Alpha-N-acetylglucosaminidase, tim-barrel domain; Alpha-N-acetylglucosaminidase, N-terminal; Alpha-N-acetylglucosaminidase, C-terminal;
XP_015635666.1	cysteine proteinase inhibitor 10 [Oryza sativa Japonica Group]	1.723	Up	5.79e-05	15.448	13.242	12.6	2	2	2	0.805	0.747	0.775	1.36	1.369	1.281	extracellular			GO:0061135 endopeptidase regulator activity; GO:0004857 enzyme inhibitor activity; GO:0098772 molecular function regulator; GO:0030234 enzyme regulator activity; GO:0004866 endopeptidase inhibitor activity; GO:0004869 cysteine-type endopeptidase inhibitor activity; GO:0030414 peptidase inhibitor activity; GO:0061134 peptidase regulator activity;				IPR000010;	Cystatin domain;
XP_015637000.1	"glutamate dehydrogenase 2, mitochondrial [Oryza sativa Japonica Group]"	0.611	Down	3.38e-06	44.55	144.58	44.8	13	29	12	1.186	1.155	1.199	0.704	0.73	0.728	mitochondria	GO:0055114 oxidation-reduction process; GO:0044281 small molecule metabolic process; GO:0044763 single-organism cellular process; GO:0006807 nitrogen compound metabolic process; GO:0044699 single-organism process; GO:0044238 primary metabolic process; GO:0044237 cellular metabolic process; GO:0071704 organic substance metabolic process; GO:0008152 metabolic process; GO:0006520 cellular amino acid…		GO:0016638 oxidoreductase activity, acting on the CH-NH2 group of donors; GO:0004352 glutamate dehydrogenase (NAD+) activity; GO:0003824 catalytic activity; GO:0016639 oxidoreductase activity, acting on the CH-NH2 group of donors, NAD or NADP as acceptor; GO:0016491 oxidoreductase activity;				IPR006096; IPR016040; IPR033922; IPR006097;	Glutamate/phenylalanine/leucine/valine dehydrogenase, C-terminal; NAD(P)-binding domain; NAD(P) binding domain of glutamate dehydrogenase; Glutamate/phenylalanine/leucine/valine dehydrogenase, dimerisation domain;
XP_015637517.1	uncharacterized protein LOC4337545 [Oryza sativa Japonica Group]	1.691	Up	7.59e-05	6.6555	7.5779	29.7	1	1	1	0.8	0.766	0.783	1.259	1.389	1.323	chloroplast
XP_015637888.1	pyrophosphate-energized vacuolar membrane proton pump 1 [Oryza sativa Japonica Group]	0.625	Down	0.00664	79.009	73.586	16.6	14	26	7	1.175	1.196	1.175	0.688	0.785	0.742	chloroplast	GO:0006810 transport; GO:1902578 single-organism localization; GO:0006812 cation transport; GO:0006811 ion transport; GO:0044699 single-organism process; GO:0051179 localization; GO:0015672 monovalent inorganic cation transport; GO:0006818 hydrogen transport; GO:0015992 proton transport; GO:0044765 single-organism transport; GO:0051234 establishment of localization;	GO:0016020 membrane;	GO:0022804 active transmembrane transporter activity; GO:0015405 P-P-bond-hydrolysis-driven transmembrane transporter activity; GO:0004427 inorganic diphosphatase activity; GO:0016462 pyrophosphatase activity; GO:0003824 catalytic activity; GO:0015399 primary active transmembrane transporter activity; GO:0016817 hydrolase activity, acting on acid anhydrides; GO:0016787 hydrolase activity; GO:0016…	K23025
XP_015638405.1	prolamin PPROL 14E-like [Oryza sativa Japonica Group]	1.634	Up	0.00112	17.501	51.516	26.8	2	13	2	0.784	0.9	0.751	1.268	1.365	1.345	chloroplast							IPR013771; IPR016140;	Bifunctional trypsin/alpha-amylase inhibitor helical domain; Bifunctional inhibitor/plant lipid transfer protein/seed storage helical domain;
XP_015638444.1	prolamin PPROL 14E-like [Oryza sativa Japonica Group]	1.806	Up	1.42e-06	17.313	84.995	55.6	5	41	5	0.74	0.774	0.741	1.346	1.369	1.358	chloroplast							IPR013771; IPR016140;	Bifunctional trypsin/alpha-amylase inhibitor helical domain; Bifunctional inhibitor/plant lipid transfer protein/seed storage helical domain;
XP_015638780.1	S-adenosylmethionine synthase 1 [Oryza sativa Japonica Group]	0.665	Down	0.000121	43.219	16.503	25.5	7	13	2	1.18	1.161	1.141	0.737	0.773	0.806	cytoplasm	GO:0051188 cofactor biosynthetic process; GO:0006790 sulfur compound metabolic process; GO:0046500 S-adenosylmethionine metabolic process; GO:0009058 biosynthetic process; GO:0006732 coenzyme metabolic process; GO:1901576 organic substance biosynthetic process; GO:0044237 cellular metabolic process; GO:0044272 sulfur compound biosynthetic process; GO:0044249 cellular biosynthetic process; GO:0051…		GO:0005524 ATP binding; GO:1901265 nucleoside phosphate binding; GO:0001882 nucleoside binding; GO:0043167 ion binding; GO:0000166 nucleotide binding; GO:0004478 methionine adenosyltransferase activity; GO:0097159 organic cyclic compound binding; GO:1901363 heterocyclic compound binding; GO:0032549 ribonucleoside binding; GO:0097367 carbohydrate derivative binding; GO:0003824 catalytic activity; …	K00789	metK; S-adenosylmethionine synthetase [EC:2.5.1.6]	osa01230 Biosynthesis of amino acids - Oryza sativa japonica (Japanese rice) (RefSeq); osa01100 Metabolic pathways - Oryza sativa japonica (Japanese rice) (RefSeq); osa01110 Biosynthesis of secondary metabolites - Oryza sativa japonica (Japanese rice) (RefSeq); osa00270 Cysteine and methionine metabolism - Oryza sativa japonica (Japanese rice) (RefSeq);	IPR022636; IPR022628; IPR022629; IPR022630;	S-adenosylmethionine synthetase superfamily; S-adenosylmethionine synthetase, N-terminal; S-adenosylmethionine synthetase, central domain; S-adenosylmethionine synthetase, C-terminal;
XP_015639909.1	xylanase inhibitor protein 2-like [Oryza sativa Japonica Group]	2.516	Up	4.08e-06	32.549	6.9612	3.4	1	1	1	0.598	0.614	0.65	1.559	1.509	1.616	chloroplast	GO:0008152 metabolic process; GO:0005975 carbohydrate metabolic process; GO:0044238 primary metabolic process; GO:0071704 organic substance metabolic process;		GO:0004553 hydrolase activity, hydrolyzing O-glycosyl compounds; GO:0016787 hydrolase activity; GO:0003824 catalytic activity; GO:0016798 hydrolase activity, acting on glycosyl bonds;	K01183	E3.2.1.14; chitinase [EC:3.2.1.14]	osa01100 Metabolic pathways - Oryza sativa japonica (Japanese rice) (RefSeq); osa00520 Amino sugar and nucleotide sugar metabolism - Oryza sativa japonica (Japanese rice) (RefSeq);	IPR001223; IPR017853; IPR013781;	Glycoside hydrolase family 18, catalytic domain; Glycoside hydrolase superfamily; Glycoside hydrolase, catalytic domain;
XP_015641344.1	leucine carboxyl methyltransferase 1 homolog [Oryza sativa Japonica Group]	0.654	Down	0.00312	38.015	43.57	20	6	6	6	1.222	1.256	1.025	0.738	0.783	0.771	cytoskeleton	GO:0008152 metabolic process; GO:0032259 methylation;		GO:0016741 transferase activity, transferring one-carbon groups; GO:0008168 methyltransferase activity; GO:0003824 catalytic activity; GO:0016740 transferase activity;	K15451			IPR029063;	S-adenosyl-L-methionine-dependent methyltransferase;
XP_015642550.1	early nodulin-93 isoform X2 [Oryza sativa Japonica Group]	1.892	Up	1.74e-06	11.779	46.298	50.5	7	12	7	0.738	0.721	0.752	1.389	1.428	1.367	nucleus
XP_015642917.1	GDSL esterase/lipase At4g01130 [Oryza sativa Japonica Group]	2.869	Up	5.07e-07	40.957	68.778	19.8	6	20	6	0.568	0.594	0.556	1.626	1.672	1.631	chloroplast			GO:0016787 hydrolase activity; GO:0003824 catalytic activity; GO:0016788 hydrolase activity, acting on ester bonds;				IPR001087; IPR013830;	GDSL lipase/esterase; SGNH hydrolase-type esterase domain;
XP_015643113.1	"1,4-alpha-glucan-branching enzyme, chloroplastic/amyloplastic isoform X2 [Oryza sativa Japonica Group]"	1.517	Up	0.000301	86.634	9.3821	63.6	51	286	1	0.868	0.827	0.794	1.299	1.278	1.199	cytoplasm	GO:0016051 carbohydrate biosynthetic process; GO:0000271 polysaccharide biosynthetic process; GO:0044042 glucan metabolic process; GO:0044699 single-organism process; GO:0009058 biosynthetic process; GO:0006112 energy reserve metabolic process; GO:0044237 cellular metabolic process; GO:0044264 cellular polysaccharide metabolic process; GO:0071704 organic substance metabolic process; GO:0008152 me…		GO:0003844 1,4-alpha-glucan branching enzyme activity; GO:0016758 transferase activity, transferring hexosyl groups; GO:0003824 catalytic activity; GO:0005488 binding; GO:0016798 hydrolase activity, acting on glycosyl bonds; GO:0043167 ion binding; GO:0043169 cation binding; GO:0004553 hydrolase activity, hydrolyzing O-glycosyl compounds; GO:0016757 transferase activity, transferring glycosyl gro…	K00700	GBE1; 1,4-alpha-glucan branching enzyme [EC:2.4.1.18]	osa01100 Metabolic pathways - Oryza sativa japonica (Japanese rice) (RefSeq); osa00500 Starch and sucrose metabolism - Oryza sativa japonica (Japanese rice) (RefSeq); osa01110 Biosynthesis of secondary metabolites - Oryza sativa japonica (Japanese rice) (RefSeq);	IPR014756; IPR004193; IPR006048; IPR017853; IPR013783; IPR013780; IPR013781; IPR006047;	Immunoglobulin E-set; Glycoside hydrolase, family 13, N-terminal; Alpha-amylase/branching enzyme, C-terminal all beta; Glycoside hydrolase superfamily; Immunoglobulin-like fold; Glycosyl hydrolase, all-beta; Glycoside hydrolase, catalytic domain; Glycosyl hydrolase, family 13, catalytic domain;
XP_015643311.1	"stromal processing peptidase, chloroplastic-like isoform X1 [Oryza sativa Japonica Group]"	0.656	Down	1.76e-05	138.68	88.183	11.2	12	14	12	1.174	1.133	1.136	0.735	0.758	0.766	chloroplast			GO:0046872 metal ion binding; GO:0043169 cation binding; GO:0003824 catalytic activity; GO:0005488 binding; GO:0043167 ion binding;				IPR007863; IPR011765; IPR011249; IPR011237;	Peptidase M16, C-terminal; Peptidase M16, N-terminal; Metalloenzyme, LuxS/M16 peptidase-like; Peptidase M16 domain;
XP_015643961.1	prolamin PPROL 17D-like [Oryza sativa Japonica Group]	1.591	Up	3.74e-06	16.675	21.609	12.1	2	27	2	0.801	0.801	0.831	1.309	1.267	1.294	chloroplast			GO:0045735 nutrient reservoir activity;				IPR013771; IPR016140;	Bifunctional trypsin/alpha-amylase inhibitor helical domain; Bifunctional inhibitor/plant lipid transfer protein/seed storage helical domain;
XP_015644663.1	"ATP synthase subunit delta', mitochondrial [Oryza sativa Japonica Group]"	0.638	Down	2.59e-06	21.213	25.686	19	3	3	3	1.18	1.158	1.19	0.756	0.761	0.734	mitochondria	GO:0009116 nucleoside metabolic process; GO:0042278 purine nucleoside metabolic process; GO:0009167 purine ribonucleoside monophosphate metabolic process; GO:0009117 nucleotide metabolic process; GO:0044699 single-organism process; GO:0046129 purine ribonucleoside biosynthetic process; GO:0009163 nucleoside biosynthetic process; GO:0009058 biosynthetic process; GO:0009156 ribonucleoside monophosp…	GO:0045261 proton-transporting ATP synthase complex, catalytic core F(1); GO:0016020 membrane; GO:0098796 membrane protein complex; GO:0044425 membrane part; GO:0044464 cell part; GO:0005622 intracellular; GO:0016469 proton-transporting two-sector ATPase complex; GO:0032991 macromolecular complex; GO:0033178 proton-transporting two-sector ATPase complex, catalytic domain; GO:0044424 intracellular…	GO:0022804 active transmembrane transporter activity; GO:0042625 ATPase coupled ion transmembrane transporter activity; GO:0015075 ion transmembrane transporter activity; GO:0022853 active ion transmembrane transporter activity; GO:0015399 primary active transmembrane transporter activity; GO:0022892 substrate-specific transporter activity; GO:0044769 ATPase activity, coupled to transmembrane mov…	K02134	ATPeF1D; F-type H+-transporting ATPase subunit delta	osa01100 Metabolic pathways - Oryza sativa japonica (Japanese rice) (RefSeq); osa00190 Oxidative phosphorylation - Oryza sativa japonica (Japanese rice) (RefSeq);	IPR020546;	ATP synthase, F1 complex, delta/epsilon subunit, N-terminal;
XP_015644725.1	seed allergenic protein RA5 [Oryza sativa Japonica Group]	2.134	Up	3.55e-07	17.279	273.84	59.4	15	158	5	0.703	0.682	0.676	1.488	1.451	1.46	extracellular		GO:0005615 extracellular space; GO:0044421 extracellular region part; GO:0005576 extracellular region;	GO:0004867 serine-type endopeptidase inhibitor activity; GO:0030234 enzyme regulator activity; GO:0030414 peptidase inhibitor activity; GO:0061134 peptidase regulator activity; GO:0061135 endopeptidase regulator activity; GO:0098772 molecular function regulator; GO:0004857 enzyme inhibitor activity; GO:0004866 endopeptidase inhibitor activity;				IPR013771; IPR016140;	Bifunctional trypsin/alpha-amylase inhibitor helical domain; Bifunctional inhibitor/plant lipid transfer protein/seed storage helical domain;
XP_015645309.1	17kDa alpha-amylase/trypsin inhibitor 2 [Oryza sativa Japonica Group]	1.772	Up	1.53e-05	16.477	165.36	68.6	12	96	8	0.791	0.778	0.748	1.336	1.374	1.395	chloroplast			GO:0004867 serine-type endopeptidase inhibitor activity; GO:0030234 enzyme regulator activity; GO:0030414 peptidase inhibitor activity; GO:0061134 peptidase regulator activity; GO:0061135 endopeptidase regulator activity; GO:0098772 molecular function regulator; GO:0004857 enzyme inhibitor activity; GO:0004866 endopeptidase inhibitor activity;				IPR013771; IPR016140;	Bifunctional trypsin/alpha-amylase inhibitor helical domain; Bifunctional inhibitor/plant lipid transfer protein/seed storage helical domain;
XP_015645610.1	membrane protein PM19L-like [Oryza sativa Japonica Group]	2.960	Up	0.000442	18.287	17.828	13.9	2	2	2	0.583	0.553	0.54	1.662	1.643	1.656	vacuolar membrane
XP_015645679.1	17kDa alpha-amylase/trypsin inhibitor 1 [Oryza sativa Japonica Group]	2.059	Up	1.91e-05	16.406	82.938	67.1	10	58	6	0.683	0.72	0.689	1.419	1.506	1.382	extracellular			GO:0004867 serine-type endopeptidase inhibitor activity; GO:0030234 enzyme regulator activity; GO:0030414 peptidase inhibitor activity; GO:0061134 peptidase regulator activity; GO:0061135 endopeptidase regulator activity; GO:0098772 molecular function regulator; GO:0004857 enzyme inhibitor activity; GO:0004866 endopeptidase inhibitor activity;				IPR013771; IPR016140;	Bifunctional trypsin/alpha-amylase inhibitor helical domain; Bifunctional inhibitor/plant lipid transfer protein/seed storage helical domain;
XP_015645708.1	dirigent protein 23 [Oryza sativa Japonica Group]	0.603	Down	8.24e-05	21.52	30.337	20.1	4	6	4	1.235	1.174	1.181	0.744	0.683	0.736	plasma membrane
XP_015645792.1	subtilisin-like protease SBT5.4 [Oryza sativa Japonica Group]	2.121	Up	1.43e-06	12.121	25.452	23.9	3	6	3	0.704	0.678	0.684	1.49	1.477	1.414	cytoplasm							IPR009020; IPR010259;	Proteinase propeptide inhibitor; Peptidase S8 propeptide/proteinase inhibitor I9;
XP_015645890.1	13 kDa prolamin C [Oryza sativa Japonica Group]	1.978	Up	0.000995	35.877	77.637	33.9	5	27	3	0.807	0.657	0.683	1.289	1.516	1.441	vacuolar membrane			GO:0045735 nutrient reservoir activity;				IPR013771; IPR016140;	Bifunctional trypsin/alpha-amylase inhibitor helical domain; Bifunctional inhibitor/plant lipid transfer protein/seed storage helical domain;
XP_015645902.1	alpha-amylase/trypsin inhibitor [Oryza sativa Japonica Group]	0.539	Down	5.43e-08	20.784	85.223	28.9	7	44	7	1.231	1.217	1.205	0.655	0.653	0.661	chloroplast			GO:0004867 serine-type endopeptidase inhibitor activity; GO:0030234 enzyme regulator activity; GO:0030414 peptidase inhibitor activity; GO:0061134 peptidase regulator activity; GO:0061135 endopeptidase regulator activity; GO:0098772 molecular function regulator; GO:0004857 enzyme inhibitor activity; GO:0004866 endopeptidase inhibitor activity;				IPR013771; IPR016140;	Bifunctional trypsin/alpha-amylase inhibitor helical domain; Bifunctional inhibitor/plant lipid transfer protein/seed storage helical domain;
XP_015646266.1	SKP1-like protein 13 [Oryza sativa Japonica Group]	0.657	Down	3.91e-05	24.369	5.9783	3.6	1	1	1	1.158	1.186	1.152	0.765	0.74	0.791	cytoplasm	GO:0043632 modification-dependent macromolecule catabolic process; GO:0044265 cellular macromolecule catabolic process; GO:0051603 proteolysis involved in cellular protein catabolic process; GO:0044257 cellular protein catabolic process; GO:0019941 modification-dependent protein catabolic process; GO:0044267 cellular protein metabolic process; GO:0006511 ubiquitin-dependent protein catabolic proc…			K03094	SKP1; S-phase kinase-associated protein 1	osa04120 Ubiquitin mediated proteolysis - Oryza sativa japonica (Japanese rice) (RefSeq); osa04141 Protein processing in endoplasmic reticulum - Oryza sativa japonica (Japanese rice) (RefSeq);	IPR016072; IPR011333; IPR016073;	SKP1 component, dimerisation; SKP1/BTB/POZ domain; SKP1 component, POZ domain;
XP_015647647.1	ras-related protein RABE1c [Oryza sativa Japonica Group]	9.929	Up	1.79e-05	23.993	77.515	43.3	9	18	1	0.218	0.247	0.185	2.037	2.325	2.092	cytoplasm	GO:0050794 regulation of cellular process; GO:0044700 single organism signaling; GO:0051716 cellular response to stimulus; GO:0007165 signal transduction; GO:0050789 regulation of biological process; GO:0007154 cell communication; GO:0035556 intracellular signal transduction; GO:0044699 single-organism process; GO:0007264 small GTPase mediated signal transduction; GO:0023052 signaling; GO:0050896…		GO:1901265 nucleoside phosphate binding; GO:0001882 nucleoside binding; GO:0043167 ion binding; GO:0000166 nucleotide binding; GO:0097159 organic cyclic compound binding; GO:1901363 heterocyclic compound binding; GO:0032549 ribonucleoside binding; GO:0097367 carbohydrate derivative binding; GO:0032553 ribonucleotide binding; GO:0005488 binding; GO:0032550 purine ribonucleoside binding; GO:0043168…	K07901	RAB8A; Ras-related protein Rab-8A	osa04144 Endocytosis - Oryza sativa japonica (Japanese rice) (RefSeq);	IPR005225; IPR027417;	Small GTP-binding protein domain; P-loop containing nucleoside triphosphate hydrolase;
XP_015647777.1	"29 kDa ribonucleoprotein A, chloroplastic [Oryza sativa Japonica Group]"	0.508	Down	7.73e-05	28.099	15.004	7.6	2	2	2	1.289	1.225	1.246	0.62	0.685	0.606	chloroplast			GO:0097159 organic cyclic compound binding; GO:1901363 heterocyclic compound binding; GO:1901265 nucleoside phosphate binding; GO:0005488 binding; GO:0003676 nucleic acid binding; GO:0000166 nucleotide binding; GO:0036094 small molecule binding;				IPR000504; IPR012677;	RNA recognition motif domain; Nucleotide-binding alpha-beta plait domain;
XP_015649637.1	uncharacterized protein LOC9272484 [Oryza sativa Japonica Group]	0.641	Down	9.71e-05	19.082	14.685	10	2	2	2	1.206	1.143	1.173	0.718	0.771	0.77	chloroplast			GO:0004857 enzyme inhibitor activity; GO:0098772 molecular function regulator; GO:0030234 enzyme regulator activity;				IPR006501;	Pectinesterase inhibitor domain;
XP_015650262.1	fructokinase-2 [Oryza sativa Japonica Group]	0.511	Down	2.33e-06	35.516	123.98	44	12	27	12	1.29	1.276	1.228	0.663	0.643	0.634	cytoplasm			GO:0016773 phosphotransferase activity, alcohol group as acceptor; GO:0003824 catalytic activity; GO:0016740 transferase activity; GO:0016772 transferase activity, transferring phosphorus-containing groups;	K00847	E2.7.1.4; fructokinase [EC:2.7.1.4]	osa01100 Metabolic pathways - Oryza sativa japonica (Japanese rice) (RefSeq); osa00500 Starch and sucrose metabolism - Oryza sativa japonica (Japanese rice) (RefSeq); osa00051 Fructose and mannose metabolism - Oryza sativa japonica (Japanese rice) (RefSeq); osa00520 Amino sugar and nucleotide sugar metabolism - Oryza sativa japonica (Japanese rice) (RefSeq);	IPR011611; IPR029056;	Carbohydrate kinase PfkB; Ribokinase-like;
XP_015650352.1	non-classical arabinogalactan protein 30 [Oryza sativa Japonica Group]	2.382	Up	2.42e-07	18.159	7.9431	6.5	1	1	1	0.638	0.653	0.636	1.496	1.559	1.535	extracellular
XP_015650877.1	protein transport protein Sec61 subunit beta isoform X2 [Oryza sativa Japonica Group]	2.157	Up	2.37e-05	8.1773	58.364	43.8	2	2	2	0.708	0.704	0.636	1.459	1.495	1.463	chloroplast	GO:0045184 establishment of protein localization; GO:0006810 transport; GO:0046907 intracellular transport; GO:0070727 cellular macromolecule localization; GO:0051649 establishment of localization in cell; GO:0006886 intracellular protein transport; GO:0071702 organic substance transport; GO:0008104 protein localization; GO:0033036 macromolecule localization; GO:0034613 cellular protein localizat…	GO:0043229 intracellular organelle; GO:0016020 membrane; GO:0005783 endoplasmic reticulum; GO:0042175 nuclear outer membrane-endoplasmic reticulum membrane network; GO:0030867 rough endoplasmic reticulum membrane; GO:0098588 bounding membrane of organelle; GO:0031090 organelle membrane; GO:0005791 rough endoplasmic reticulum; GO:0098796 membrane protein complex; GO:0005737 cytoplasm; GO:0044446 i…		K09481	SEC61B; protein transport protein SEC61 subunit beta	osa03060 Protein export - Oryza sativa japonica (Japanese rice) (RefSeq); osa04141 Protein processing in endoplasmic reticulum - Oryza sativa japonica (Japanese rice) (RefSeq); osa04145 Phagosome - Oryza sativa japonica (Japanese rice) (RefSeq);
XP_025878040.1	prolamin PPROL 17D-like [Oryza sativa Japonica Group]	2.115	Up	3.24e-07	17.562	98.017	35.9	3	33	3	0.68	0.689	0.709	1.473	1.473	1.448	extracellular			GO:0045735 nutrient reservoir activity;				IPR013771; IPR016140;	Bifunctional trypsin/alpha-amylase inhibitor helical domain; Bifunctional inhibitor/plant lipid transfer protein/seed storage helical domain;
XP_025882300.1	"granule-bound starch synthase 1, chloroplastic/amyloplastic isoform X1 [Oryza sativa Japonica Group]"	0.607	Down	0.00362	66.768	11.879	55.6	26	84	1	1.116	1.149	1.314	0.808	0.646	0.719	chloroplast			GO:0016758 transferase activity, transferring hexosyl groups; GO:0003824 catalytic activity; GO:0035251 UDP-glucosyltransferase activity; GO:0008194 UDP-glycosyltransferase activity; GO:0046527 glucosyltransferase activity; GO:0004373 glycogen (starch) synthase activity; GO:0016757 transferase activity, transferring glycosyl groups; GO:0016740 transferase activity;	K13679	WAXY; granule-bound starch synthase [EC:2.4.1.242]	osa01100 Metabolic pathways - Oryza sativa japonica (Japanese rice) (RefSeq); osa00500 Starch and sucrose metabolism - Oryza sativa japonica (Japanese rice) (RefSeq); osa01110 Biosynthesis of secondary metabolites - Oryza sativa japonica (Japanese rice) (RefSeq);	IPR013534; IPR001296;	Starch synthase, catalytic domain; Glycosyl transferase, family 1;
XP_025883056.1	probable stress-associated endoplasmic reticulum protein [Oryza sativa Japonica Group]	1.812	Up	2.09e-05	7.4816	14.465	13.4	2	2	2	0.785	0.743	0.736	1.409	1.331	1.362	cytoplasm		GO:0043226 organelle; GO:0043231 intracellular membrane-bounded organelle; GO:0043229 intracellular organelle; GO:0005783 endoplasmic reticulum; GO:0044464 cell part; GO:0005622 intracellular; GO:0005737 cytoplasm; GO:0012505 endomembrane system; GO:0044424 intracellular part; GO:0043227 membrane-bounded organelle; GO:0005623 cell; GO:0044444 cytoplasmic part;
XP_025883235.1	uncharacterized protein LOC9268720 isoform X2 [Oryza sativa Japonica Group]	1.913	Up	1.65e-06	29.031	6.0471	3.8	1	1	1	0.726	0.75	0.719	1.41	1.366	1.422	chloroplast			GO:0097159 organic cyclic compound binding; GO:1901363 heterocyclic compound binding; GO:0004523 RNA-DNA hybrid ribonuclease activity; GO:0016893 endonuclease activity, active with either ribo- or deoxyribonucleic acids and producing 5'-phosphomonoesters; GO:0003824 catalytic activity; GO:0005488 binding; GO:0003676 nucleic acid binding; GO:0016788 hydrolase activity, acting on ester bonds; GO:00…				IPR009027; IPR012337; IPR011320; IPR002156;	Ribosomal protein L9/RNase H1, N-terminal; Ribonuclease H-like domain; Ribonuclease H1, N-terminal; Ribonuclease H domain;
